# Supplementary material for: Genome-wide identification of the SBP-box gene family in banana and functional characterization of MaSBP17 as a negative regulator of fruit ripening
Source: Front Plant Sci. 2026 Jul 2;17:1879074. doi: 10.3389/fpls.2026.1879074 (PMC13372982; doi:10.3389/fpls.2026.1879074)
Supplement: Supplementary file 1 [file Table1.xlsx]

## Sheet: Table S1
Gene name	Subgroups	Start Position (bp)	End Position (bp)	Cis-acting Element
MaSBP-1	Group I	204	254	light responsive
MaSBP-1	Group I	793	843	light responsive
MaSBP-1	Group I	832	882	light responsive
MaSBP-1	Group I	836	884	light responsive
MaSBP-1	Group I	507	552	MeJA-responsive
MaSBP-1	Group I	1347	1393	light responsive
MaSBP-1	Group I	1658	1704	light responsive
MaSBP-1	Group I	723	769	light responsive
MaSBP-1	Group I	173	218	MeJA-responsive
MaSBP-1	Group I	1198	1243	abscisic acid responsive
MaSBP-1	Group I	720	769	defense and stress responsive
MaSBP-1	Group I	744	793	salicylic acid responsive
MaSBP-1	Group I	1315	1361	light responsive
MaSBP-1	Group I	1248	1295	auxin responsive
MaSBP-1	Group I	206	256	light responsive
MaSBP-1	Group I	793	843	light responsive
MaSBP-1	Group I	456	502	light responsive
MaSBP-1	Group I	325	374	zein metabolism regulation
MaSBP-2	Group II	973	1018	abscisic acid responsive
MaSBP-2	Group II	1378	1423	abscisic acid responsive
MaSBP-2	Group II	-10	39	salicylic acid responsive
MaSBP-2	Group II	1753	1802	salicylic acid responsive
MaSBP-2	Group II	462	508	drought-inducibility
MaSBP-2	Group II	791	837	light responsive
MaSBP-2	Group II	1902	1948	light responsive
MaSBP-2	Group II	23	68	MeJA-responsive
MaSBP-2	Group II	494	540	meristem expression
MaSBP-2	Group II	1615	1661	meristem expression
MaSBP-2	Group II	972	1018	light responsive
MaSBP-2	Group II	370	415	MeJA-responsive
MaSBP-2	Group II	631	676	MeJA-responsive
MaSBP-2	Group II	497	546	light responsive
MaSBP-2	Group II	364	412	auxin-responsive
MaSBP-2	Group II	1077	1124	endosperm expression
MaSBP-2	Group II	247	298	light responsive
MaSBP-2	Group II	1103.5	1152	differentiation of the palisade mesophyll cells
MaSBP-3	Group III	920	966	light responsive
MaSBP-3	Group III	987	1033	light responsive
MaSBP-3	Group III	1858	1904	light responsive
MaSBP-3	Group III	620	665	MeJA-responsive
MaSBP-3	Group III	731	776	MeJA-responsive
MaSBP-3	Group III	808	853	MeJA-responsive
MaSBP-3	Group III	1618	1663	MeJA-responsive
MaSBP-3	Group III	1858	1903	MeJA-responsive
MaSBP-3	Group III	1676	1722	auxin-responsive
MaSBP-3	Group III	1497	1543	meristem expression
MaSBP-3	Group III	1601	1647	meristem expression
MaSBP-3	Group III	1909	1955	meristem expression
MaSBP-3	Group III	921	966	abscisic acid responsive
MaSBP-3	Group III	1147	1192	abscisic acid responsive
MaSBP-3	Group III	532	579	light responsive
MaSBP-3	Group III	1336	1383	light responsive
MaSBP-3	Group III	402	448	light responsive
MaSBP-3	Group III	1467	1513	light responsive
MaSBP-4	Group I	1196	1242	light responsive
MaSBP-4	Group I	271	319	light responsive
MaSBP-4	Group I	177	225	light responsive
MaSBP-4	Group I	1649	1698	abscisic acid responsive
MaSBP-4	Group I	487	535	light responsive
MaSBP-4	Group I	636	685	defense and stress responsive
MaSBP-4	Group I	1105	1155	light responsive
MaSBP-4	Group I	1700	1746	light responsive
MaSBP-4	Group I	1889	1935	light responsive
MaSBP-4	Group I	1899	1945	light responsive
MaSBP-4	Group I	1944	1990	light responsive
MaSBP-4	Group I	1848	1893	MeJA-responsive
MaSBP-5	Group II	1610	1656	drought-inducibility
MaSBP-5	Group II	1754	1803	salicylic acid responsive
MaSBP-5	Group II	509	554	abscisic acid responsive
MaSBP-5	Group II	567	616	abscisic acid responsive
MaSBP-5	Group II	685	730	abscisic acid responsive
MaSBP-5	Group II	900	949	light responsive
MaSBP-5	Group II	1730	1779	light responsive
MaSBP-5	Group II	1348	1393	MeJA-responsive
MaSBP-5	Group II	647	693	light responsive
MaSBP-5	Group II	1075	1121	light responsive
MaSBP-5	Group II	1075	1120	MeJA-responsive
MaSBP-5	Group II	326	379	light responsive
MaSBP-5	Group II	1753	1799	light responsive
MaSBP-5	Group II	1509	1558	zein metabolism regulation
MaSBP-5	Group II	1586	1634	differentiation of the palisade mesophyll cells
MaSBP-6	Group I	570	619	zein metabolism regulation
MaSBP-6	Group I	1226	1274	light responsive
MaSBP-6	Group I	40	89	defense and stress responsive
MaSBP-6	Group I	1023	1072	light responsive
MaSBP-6	Group I	295	344	salicylic acid responsive
MaSBP-6	Group I	715	760	MeJA-responsive
MaSBP-6	Group I	1969	2014	MeJA-responsive
MaSBP-6	Group I	139	185	light responsive
MaSBP-6	Group I	1183	1229	light responsive
MaSBP-6	Group I	1680	1726	light responsive
MaSBP-6	Group I	1049	1094	MeJA-responsive
MaSBP-6	Group I	1876	1921	MeJA-responsive
MaSBP-6	Group I	504	550	auxin-responsive
MaSBP-6	Group I	952	998	meristem expression
MaSBP-6	Group I	1401	1447	light responsive
MaSBP-6	Group I	1571	1617	light responsive
MaSBP-7	Group I	1595	1642	light responsive
MaSBP-7	Group I	1597	1643	light responsive
MaSBP-7	Group I	92	138	light responsive
MaSBP-7	Group I	172	221	light responsive
MaSBP-7	Group I	1067	1115	light responsive
MaSBP-7	Group I	1567	1614	gibberellin-responsive
MaSBP-7	Group I	1523	1568	abscisic acid responsive
MaSBP-7	Group I	1672	1718	drought-inducibility
MaSBP-7	Group I	-4	43	light responsive
MaSBP-7	Group I	1273	1318	MeJA-responsive
MaSBP-7	Group I	1303	1349	light responsive
MaSBP-7	Group I	1553	1598	MeJA-responsive
MaSBP-7	Group I	1703	1750	gibberellin-responsive
MaSBP-8	Group V	1459	1506	gibberellin-responsive
MaSBP-8	Group V	750	796	light responsive
MaSBP-8	Group V	1521	1567	light responsive
MaSBP-8	Group V	102	147	MeJA-responsive
MaSBP-8	Group V	642	691	salicylic acid responsive
MaSBP-8	Group V	254	300	light responsive
MaSBP-8	Group V	449	495	light responsive
MaSBP-8	Group V	498	544	light responsive
MaSBP-8	Group V	1670	1717	light responsive
MaSBP-8	Group V	1672	1718	light responsive
MaSBP-8	Group V	1015	1064	light responsive
MaSBP-9	Group IV	1010	1055	abscisic acid responsive
MaSBP-9	Group IV	1140	1186	abscisic acid responsive
MaSBP-9	Group IV	1164	1209	MeJA-responsive
MaSBP-9	Group IV	1676	1722	auxin-responsive
MaSBP-9	Group IV	1802	1848	auxin-responsive
MaSBP-9	Group IV	1977	2023	auxin-responsive
MaSBP-9	Group IV	1311	1357	light responsive
MaSBP-9	Group IV	1167	1212	MeJA-responsive
MaSBP-9	Group IV	1899	1944	MeJA-responsive
MaSBP-9	Group IV	149	198	light responsive
MaSBP-9	Group IV	1140	1186	light responsive
MaSBP-9	Group IV	1792	1838	light responsive
MaSBP-9	Group IV	1819	1865	light responsive
MaSBP-9	Group IV	321	367	low-temperature responsive
MaSBP-9	Group IV	1140	1186	light responsive
MaSBP-10	Group VI	1202	1249	endosperm expression
MaSBP-10	Group VI	1512	1562	light responsive
MaSBP-10	Group VI	1721	1767	light responsive
MaSBP-10	Group VI	1637	1682	MeJA-responsive
MaSBP-10	Group VI	1844	1890	meristem expression
MaSBP-10	Group VI	1119	1165	light responsive
MaSBP-10	Group VI	1178	1224	light responsive
MaSBP-10	Group VI	1280	1327	light responsive
MaSBP-10	Group VI	1286	1333	light responsive
MaSBP-10	Group VI	1970	2017	light responsive
MaSBP-10	Group VI	948	994	drought-inducibility
MaSBP-10	Group VI	1213	1259	drought-inducibility
MaSBP-10	Group VI	971	1020	salicylic acid responsive
MaSBP-11	Group II	666	713	light responsive
MaSBP-11	Group II	1090	1137	light responsive
MaSBP-11	Group II	1092	1138	light responsive
MaSBP-11	Group II	1369	1415	drought-inducibility
MaSBP-11	Group II	228	275	gibberellin-responsive
MaSBP-11	Group II	9	55	light responsive
MaSBP-12	Group IV	1689	1737	zein metabolism regulation
MaSBP-12	Group IV	1847	1893	light responsive
MaSBP-12	Group IV	4	51	light responsive
MaSBP-12	Group IV	1483	1529	light responsive
MaSBP-12	Group IV	1504	1550	light responsive
MaSBP-12	Group IV	1531	1577	light responsive
MaSBP-12	Group IV	1757	1803	drought-inducibility
MaSBP-12	Group IV	1766	1812	drought-inducibility
MaSBP-12	Group IV	1516	1561	abscisic acid responsive
MaSBP-12	Group IV	1531	1577	abscisic acid responsive
MaSBP-12	Group IV	1693	1738	abscisic acid responsive
MaSBP-12	Group IV	1522	1567	MeJA-responsive
MaSBP-12	Group IV	1704	1749	MeJA-responsive
MaSBP-12	Group IV	1638	1683	MeJA-responsive
MaSBP-12	Group IV	1695	1740	MeJA-responsive
MaSBP-12	Group IV	1515	1561	light responsive
MaSBP-12	Group IV	1531	1577	light responsive
MaSBP-12	Group IV	1642	1688	light responsive
MaSBP-12	Group IV	651	699	light responsive
MaSBP-13	Group III	218	263	abscisic acid responsive
MaSBP-13	Group III	767	812	abscisic acid responsive
MaSBP-13	Group III	830	879	abscisic acid responsive
MaSBP-13	Group III	1429	1475	drought-inducibility
MaSBP-13	Group III	1734	1783	light responsive
MaSBP-13	Group III	217	263	light responsive
MaSBP-13	Group III	766	812	light responsive
MaSBP-13	Group III	1913	1959	light responsive
MaSBP-13	Group III	1077	1122	MeJA-responsive
MaSBP-13	Group III	921	966	MeJA-responsive
MaSBP-13	Group III	1074	1119	MeJA-responsive
MaSBP-13	Group III	1276	1322	auxin-responsive
MaSBP-13	Group III	212	258	light responsive
MaSBP-13	Group III	856	902	light responsive
MaSBP-13	Group III	585	634	light responsive
MaSBP-13	Group III	1689	1737	light responsive
MaSBP-14	Group V	1501	1550	light responsive
MaSBP-14	Group V	831	880	zein metabolism regulation
MaSBP-14	Group V	1418	1464	light responsive
MaSBP-14	Group V	325	372	gibberellin-responsive
MaSBP-14	Group V	1171	1218	gibberellin-responsive
MaSBP-14	Group V	377	423	meristem expression
MaSBP-14	Group V	1804	1849	MeJA-responsive
MaSBP-14	Group V	1275	1324	light responsive
MaSBP-15	Group VI	1208	1255	light responsive
MaSBP-15	Group VI	1059	1105	light responsive
MaSBP-15	Group VI	1067	1112	MeJA-responsive
MaSBP-15	Group VI	1132	1177	MeJA-responsive
MaSBP-15	Group VI	1003	1050	gibberellin-responsive
MaSBP-15	Group VI	313	360	abscisic acid responsive
MaSBP-15	Group VI	1059	1105	abscisic acid responsive
MaSBP-15	Group VI	1586	1631	abscisic acid responsive
MaSBP-15	Group VI	371	420	salicylic acid responsive
MaSBP-15	Group VI	1059	1105	light responsive
MaSBP-15	Group VI	874	921	light responsive
MaSBP-15	Group VI	44	90	light responsive
MaSBP-15	Group VI	981	1030	zein metabolism regulation
MaSBP-16	Group VI	1588	1634	light responsive
MaSBP-16	Group VI	349	394	abscisic acid responsive
MaSBP-16	Group VI	1516	1561	abscisic acid responsive
MaSBP-16	Group VI	1831	1877	light responsive
MaSBP-16	Group VI	1952	1997	MeJA-responsive
MaSBP-16	Group VI	1831	1876	MeJA-responsive
MaSBP-16	Group VI	684	731	gibberellin-responsive
MaSBP-16	Group VI	1130	1176	light responsive
MaSBP-16	Group VI	1250	1296	light responsive
MaSBP-17	Group V	1116	1162	light responsive
MaSBP-17	Group V	1158	1204	light responsive
MaSBP-17	Group V	800	847	light responsive
MaSBP-18	Group V	515	561	light responsive
MaSBP-18	Group V	1349	1396	gibberellin-responsive
MaSBP-18	Group V	1651	1700	salicylic acid responsive
MaSBP-18	Group V	530	576	drought-inducibility
MaSBP-18	Group V	1321	1370	defense and stress responsive
MaSBP-18	Group V	1271	1320	circadian control
MaSBP-18	Group V	149	199	light responsive
MaSBP-18	Group V	385	432	light responsive
MaSBP-18	Group V	51	99	light responsive
MaSBP-18	Group V	1821	1869	light responsive
MaSBP-18	Group V	1894	1944	light responsive
MaSBP-19	Group II	315	362	endosperm expression
MaSBP-19	Group II	166	214	light responsive
MaSBP-19	Group II	1407.5	1456	differentiation of the palisade mesophyll cells
MaSBP-19	Group II	649	694	abscisic acid responsive
MaSBP-19	Group II	1047	1092	abscisic acid responsive
MaSBP-19	Group II	1597	1647	abscisic acid responsive
MaSBP-19	Group II	1604	1649	abscisic acid responsive
MaSBP-19	Group II	39	85	drought-inducibility
MaSBP-19	Group II	85	131	drought-inducibility
MaSBP-19	Group II	369	414	MeJA-responsive
MaSBP-19	Group II	1318	1363	MeJA-responsive
MaSBP-19	Group II	1737	1782	MeJA-responsive
MaSBP-19	Group II	1530	1576	auxin-responsive
MaSBP-19	Group II	273	323	light responsive
MaSBP-19	Group II	648	694	light responsive
MaSBP-19	Group II	1046	1092	light responsive
MaSBP-19	Group II	1603	1649	light responsive
MaSBP-20	Group I	1009	1056	light responsive
MaSBP-20	Group I	1004	1053	light responsive
MaSBP-20	Group I	1152	1197	abscisic acid responsive
MaSBP-20	Group I	1558	1604	light responsive
MaSBP-20	Group I	390	436	auxin-responsive
MaSBP-20	Group I	145	191	light responsive
MaSBP-20	Group I	519	565	light responsive
MaSBP-20	Group I	1151	1197	light responsive
MaSBP-20	Group I	160	205	MeJA-responsive
MaSBP-20	Group I	757	802	MeJA-responsive
MaSBP-20	Group I	280	328	light responsive
MaSBP-20	Group I	275	321	light responsive
MaSBP-20	Group I	954	1001	endosperm expression
MaSBP-20	Group I	1175	1222	light responsive
MaSBP-20	Group I	1094	1140	low-temperature responsive
MaSBP-20	Group I	823	870	auxin responsive
MaSBP-20	Group I	384	430	light responsive
MaSBP-21	Group I	1423	1469	light responsive
MaSBP-21	Group I	895	940	MeJA-responsive
MaSBP-21	Group I	1070	1115	MeJA-responsive
MaSBP-21	Group I	682	727	MeJA-responsive
MaSBP-21	Group I	1082	1127	MeJA-responsive
MaSBP-21	Group I	13	59	light responsive
MaSBP-21	Group I	478	524	light responsive
MaSBP-21	Group I	1201	1247	light responsive
MaSBP-21	Group I	99	148	defense and stress responsive
MaSBP-21	Group I	313	359	light responsive
MaSBP-21	Group I	1201	1247	light responsive
MaSBP-21	Group I	1830	1879	zein metabolism regulation
MaSBP-21	Group I	1492	1539	gibberellin-responsive
MaSBP-21	Group I	1873	1920	gibberellin-responsive
MaSBP-21	Group I	1128	1177	light responsive
MaSBP-21	Group I	192	240	light responsive
MaSBP-21	Group I	479	524	abscisic acid responsive
MaSBP-21	Group I	1077	1122	abscisic acid responsive
MaSBP-21	Group I	1201	1247	abscisic acid responsive
MaSBP-22	Group I	163	208	abscisic acid responsive
MaSBP-22	Group I	257	302	abscisic acid responsive
MaSBP-22	Group I	528	573	abscisic acid responsive
MaSBP-22	Group I	1184	1229	abscisic acid responsive
MaSBP-22	Group I	1983	2031	light responsive
MaSBP-22	Group I	337	383	drought-inducibility
MaSBP-22	Group I	491	536	MeJA-responsive
MaSBP-22	Group I	644	689	MeJA-responsive
MaSBP-22	Group I	1115	1161	light responsive
MaSBP-22	Group I	271	316	MeJA-responsive
MaSBP-22	Group I	726	771	MeJA-responsive
MaSBP-22	Group I	1186	1231	MeJA-responsive
MaSBP-22	Group I	1352	1397	MeJA-responsive
MaSBP-22	Group I	1520	1565	MeJA-responsive
MaSBP-22	Group I	256	302	light responsive
MaSBP-22	Group I	547	596	light responsive
MaSBP-22	Group I	1087	1133	light responsive
MaSBP-22	Group I	1123	1169	low-temperature responsive
MaSBP-22	Group I	1832	1878	low-temperature responsive
MaSBP-22	Group I	1775	1821	light responsive
MaSBP-23	Group IV	1324	1372	light responsive
MaSBP-23	Group IV	228	277	zein metabolism regulation
MaSBP-23	Group IV	1769	1815	light responsive
MaSBP-23	Group IV	1798	1844	light responsive
MaSBP-23	Group IV	149	195	light responsive
MaSBP-23	Group IV	215	261	light responsive
MaSBP-23	Group IV	295	341	light responsive
MaSBP-23	Group IV	1764	1810	light responsive
MaSBP-23	Group IV	1100	1148	light responsive
MaSBP-23	Group IV	731	777	drought-inducibility
MaSBP-23	Group IV	1338	1384	drought-inducibility
MaSBP-23	Group IV	38	87	abscisic acid responsive
MaSBP-23	Group IV	44	89	abscisic acid responsive
MaSBP-23	Group IV	233	278	abscisic acid responsive
MaSBP-23	Group IV	935	980	abscisic acid responsive
MaSBP-23	Group IV	1362	1407	abscisic acid responsive
MaSBP-23	Group IV	1769	1815	abscisic acid responsive
MaSBP-23	Group IV	1798	1844	abscisic acid responsive
MaSBP-23	Group IV	550	596	light responsive
MaSBP-23	Group IV	934	980	light responsive
MaSBP-23	Group IV	1769	1815	light responsive
MaSBP-23	Group IV	1798	1844	light responsive
MaSBP-23	Group IV	1492	1540	seed-specific regulation
MaSBP-23	Group IV	235	280	MeJA-responsive
MaSBP-23	Group IV	1753	1798	MeJA-responsive
MaSBP-23	Group IV	1582	1627	MeJA-responsive
MaSBP-23	Group IV	659	705	auxin-responsive
MaSBP-24	Group I	880	929	light responsive
MaSBP-24	Group I	1649	1697	light responsive
MaSBP-24	Group I	1099	1145	light responsive
MaSBP-24	Group I	903	949	light responsive
MaSBP-24	Group I	1776	1822	light responsive
MaSBP-24	Group I	581	627	light responsive
MaSBP-24	Group I	988	1034	auxin-responsive
MaSBP-24	Group I	1126	1172	auxin-responsive
MaSBP-24	Group I	1099	1145	light responsive
MaSBP-24	Group I	387	432	MeJA-responsive
MaSBP-24	Group I	394	439	MeJA-responsive
MaSBP-24	Group I	1423	1468	MeJA-responsive
MaSBP-24	Group I	556	603	light responsive
MaSBP-24	Group I	197	242	abscisic acid responsive
MaSBP-24	Group I	680	725	abscisic acid responsive
MaSBP-24	Group I	1099	1145	abscisic acid responsive
MaSBP-24	Group I	1197	1243	drought-inducibility
MaSBP-25	Group IV	1438	1487	defense and stress responsive
MaSBP-25	Group IV	1308	1353	abscisic acid responsive
MaSBP-25	Group IV	1679	1725	abscisic acid responsive
MaSBP-25	Group IV	1696	1746	abscisic acid responsive
MaSBP-25	Group IV	1702	1748	abscisic acid responsive
MaSBP-25	Group IV	1738	1784	abscisic acid responsive
MaSBP-25	Group IV	984	1030	drought-inducibility
MaSBP-25	Group IV	1203	1249	light responsive
MaSBP-25	Group IV	644	693	cell cycle regulation
MaSBP-25	Group IV	195	240	MeJA-responsive
MaSBP-25	Group IV	815	860	MeJA-responsive
MaSBP-25	Group IV	1736	1781	MeJA-responsive
MaSBP-25	Group IV	1932	1977	MeJA-responsive
MaSBP-25	Group IV	1858	1905	light responsive
MaSBP-25	Group IV	76	122	light responsive
MaSBP-25	Group IV	1493	1539	light responsive
MaSBP-25	Group IV	1679	1725	light responsive
MaSBP-25	Group IV	1702	1748	light responsive
MaSBP-25	Group IV	1738	1784	light responsive
MaSBP-25	Group IV	762	810	zein metabolism regulation
MaSBP-25	Group IV	588	636	light responsive
MaSBP-25	Group IV	1097	1144	gibberellin-responsive
MaSBP-25	Group IV	1775	1821	light responsive
MaSBP-25	Group IV	1679	1725	light responsive
MaSBP-25	Group IV	1702	1748	light responsive
MaSBP-25	Group IV	1738	1784	light responsive
MaSBP-26	Group V	1913	1961	light responsive
MaSBP-26	Group V	4	49	MeJA-responsive
MaSBP-26	Group V	1201	1247	drought-inducibility
MaSBP-26	Group V	1767	1816	defense and stress responsive
MaSBP-27	Group III	677	723	light responsive
MaSBP-27	Group III	1265	1310	MeJA-responsive
MaSBP-27	Group III	1590	1635	MeJA-responsive
MaSBP-27	Group III	967	1013	auxin-responsive
MaSBP-27	Group III	1197	1248	protein binding site
MaSBP-27	Group III	975	1023	zein metabolism regulation
MaSBP-28	Group V	864	913	light responsive
MaSBP-28	Group V	869	916	light responsive
MaSBP-28	Group V	760	809	salicylic acid responsive
MaSBP-28	Group V	588	635	abscisic acid responsive
MaSBP-28	Group V	1092	1139	gibberellin-responsive
MaSBP-28	Group V	1202	1247	MeJA-responsive
MaSBP-28	Group V	1238	1283	MeJA-responsive
MaSBP-28	Group V	1182	1229	light responsive
MaSBP-28	Group V	296	346	light responsive
MaSBP-28	Group V	501	547	light responsive
MaSBP-28	Group V	998	1050	protein binding site
MaSBP-29	Group II	24	73	light responsive
MaSBP-29	Group II	1007	1057	light responsive
MaSBP-29	Group II	1289	1338	light responsive
MaSBP-29	Group II	653	699	light responsive
MaSBP-29	Group II	799	844	abscisic acid responsive
MaSBP-29	Group II	772	821	salicylic acid responsive
MaSBP-29	Group II	924	975	light responsive
MaSBP-29	Group II	1867	1914	light responsive
MaSBP-29	Group II	163	208	MeJA-responsive
MaSBP-29	Group II	468	513	MeJA-responsive
MaSBP-29	Group II	1442	1487	MeJA-responsive
MaSBP-30	Group IV	314	363	light responsive
MaSBP-30	Group IV	768	814	low-temperature responsive
MaSBP-30	Group IV	617	666	light responsive
MaSBP-30	Group IV	991	1040	zein metabolism regulation
MaSBP-30	Group IV	311	361	light responsive
MaSBP-30	Group IV	1185	1230	MeJA-responsive
MaSBP-30	Group IV	1460	1505	MeJA-responsive
MaSBP-30	Group IV	1811	1856	MeJA-responsive
MaSBP-30	Group IV	1142	1187	MeJA-responsive
MaSBP-30	Group IV	88	134	meristem expression
MaSBP-30	Group IV	1426	1472	auxin-responsive
MaSBP-30	Group IV	1896	1942	auxin-responsive
MaSBP-30	Group IV	182	228	light responsive
MaSBP-30	Group IV	1183	1228	abscisic acid responsive
MaSBP-30	Group IV	1809	1854	abscisic acid responsive
MaSBP-30	Group IV	782	831	circadian control
MaSBP-30	Group IV	551	597	drought-inducibility
MaSBP-30	Group IV	373	422	salicylic acid responsive
MaSBP-30	Group IV	1404	1454	light responsive
MaSBP-31	Group III	139	184	abscisic acid responsive
MaSBP-31	Group III	201	246	abscisic acid responsive
MaSBP-31	Group III	1103	1148	abscisic acid responsive
MaSBP-31	Group III	935	981	light responsive
MaSBP-31	Group III	160	207	light responsive
MaSBP-31	Group III	112	157	MeJA-responsive
MaSBP-31	Group III	367	412	MeJA-responsive
MaSBP-31	Group III	535	580	MeJA-responsive
MaSBP-31	Group III	683	728	MeJA-responsive
MaSBP-31	Group III	1057	1102	MeJA-responsive
MaSBP-31	Group III	1105	1150	MeJA-responsive
MaSBP-31	Group III	1478	1524	auxin-responsive
MaSBP-31	Group III	1718	1764	auxin-responsive
MaSBP-31	Group III	821	866	MeJA-responsive
MaSBP-31	Group III	1633	1678	MeJA-responsive
MaSBP-31	Group III	536	583	gibberellin-responsive
MaSBP-31	Group III	1098	1147	zein metabolism regulation
MaSBP-31	Group III	743	790	endosperm expression
MaSBP-31	Group III	462	508	light responsive
MaSBP-31	Group III	811	857	light responsive
MaSBP-32	Group II	1225	1271	light responsive
MaSBP-32	Group II	1247	1296	zein metabolism regulation
MaSBP-32	Group II	1807	1854	light responsive
MaSBP-32	Group II	1081	1127	light responsive
MaSBP-32	Group II	1284	1330	light responsive
MaSBP-32	Group II	325	372	light responsive
MaSBP-32	Group II	585	630	MeJA-responsive
MaSBP-32	Group II	1448	1498	light responsive
MaSBP-32	Group II	1671	1717	light responsive
MaSBP-32	Group II	1492	1541	light responsive
MaSBP-32	Group II	588	633	abscisic acid responsive
MaSBP-32	Group II	1456	1501	abscisic acid responsive
MaSBP-32	Group II	1672	1717	abscisic acid responsive
MaSBP-32	Group II	1694	1743	abscisic acid responsive
MaSBP-32	Group II	1700	1745	abscisic acid responsive
MaSBP-32	Group II	1382	1428	drought-inducibility
MaSBP-32	Group II	1546	1592	drought-inducibility
MaSBP-33	Group VI	316	363	gibberellin-responsive
MaSBP-33	Group VI	1722	1769	gibberellin-responsive
MaSBP-33	Group VI	18	66	light responsive
MaSBP-33	Group VI	1807	1857	light responsive
MaSBP-33	Group VI	1391	1437	light responsive
MaSBP-33	Group VI	1438	1485	light responsive
MaSBP-33	Group VI	1206	1252	low-temperature responsive
MaSBP-33	Group VI	1208	1261	light responsive
MaSBP-33	Group VI	1169	1215	light responsive
MaSBP-33	Group VI	1255	1301	light responsive
MaSBP-33	Group VI	93	138	MeJA-responsive
MaSBP-33	Group VI	204	249	MeJA-responsive
MaSBP-33	Group VI	1434	1484	light responsive
MaSBP-33	Group VI	893	938	abscisic acid responsive
MaSBP-33	Group VI	589	635	drought-inducibility
MaSBP-34	Group II	1627	1674	gibberellin-responsive
MaSBP-34	Group II	645	692	light responsive
MaSBP-34	Group II	1331	1378	light responsive
MaSBP-34	Group II	1333	1379	light responsive
MaSBP-34	Group II	158	205	endosperm expression
MaSBP-34	Group II	1355	1405	light responsive
MaSBP-34	Group II	1656	1704	light responsive
MaSBP-34	Group II	959	1006	light responsive
MaSBP-34	Group II	1171	1217	light responsive
MaSBP-34	Group II	1309	1355	light responsive
MaSBP-34	Group II	1659	1704	abscisic acid responsive
MaSBP-34	Group II	1904	1949	abscisic acid responsive
MaSBP-34	Group II	812	861	defense and stress responsive
MaSBP-34	Group II	1763	1809	drought-inducibility
MaSBP-34	Group II	1692	1741	light responsive
MaSBP-35	Group V	257	305	light responsive
MaSBP-35	Group V	280	326	light responsive
MaSBP-35	Group V	440	486	light responsive
MaSBP-35	Group V	254	301	gibberellin-responsive
MaSBP-35	Group V	1645	1691	light responsive
MaSBP-35	Group V	1727	1773	light responsive
MaSBP-35	Group V	362	407	MeJA-responsive
MaSBP-35	Group V	1930	1976	drought-inducibility
MaSBP-35	Group V	1882	1931	salicylic acid responsive
MaSBP-35	Group V	735	784	defense and stress responsive
MaSBP-36	Group VI	1814	1863	circadian control
MaSBP-36	Group VI	1487	1536	light responsive
MaSBP-36	Group VI	1049	1098	light responsive
MaSBP-36	Group VI	1531	1577	light responsive
MaSBP-36	Group VI	680	730	light responsive
MaSBP-36	Group VI	119	165	low-temperature responsive
MaSBP-36	Group VI	1868	1914	drought-inducibility
MaSBP-36	Group VI	-10	40	light responsive
MaSBP-36	Group VI	1515	1560	MeJA-responsive
MaSBP-36	Group VI	1081	1127	light responsive
MaSBP-36	Group VI	1353	1398	MeJA-responsive
MaSBP-36	Group VI	1884	1929	MeJA-responsive
MaSBP-36	Group VI	671	718	endosperm expression
MaSBP-36	Group VI	421	467	light responsive
MaSBP-37	Group II	1974	2020	low-temperature responsive
MaSBP-37	Group II	1537	1585	zein metabolism regulation
MaSBP-37	Group II	1083	1134	light responsive
MaSBP-37	Group II	1054	1101	auxin responsive
MaSBP-37	Group II	851	898	gibberellin-responsive
MaSBP-37	Group II	113	159	drought-inducibility
MaSBP-37	Group II	1541	1586	abscisic acid responsive
MaSBP-37	Group II	190	240	light responsive
MaSBP-37	Group II	1543	1588	MeJA-responsive
MaSBP-37	Group II	1918	1964	light responsive
MaSBP-38	Group I	1770	1818	light responsive
MaSBP-38	Group I	658	703	MeJA-responsive
MaSBP-38	Group I	718	765	light responsive
MaSBP-38	Group I	1584	1630	light responsive
MaSBP-38	Group I	1474	1519	MeJA-responsive
MaSBP-38	Group I	1625	1671	meristem expression
MaSBP-38	Group I	1573	1619	light responsive
MaSBP-38	Group I	799	844	abscisic acid responsive
MaSBP-38	Group I	1482	1529	gibberellin-responsive
MaSBP-39	Group VI	1513	1561	light responsive
MaSBP-39	Group VI	295	340	MeJA-responsive
MaSBP-39	Group VI	543	588	MeJA-responsive
MaSBP-39	Group VI	673	718	MeJA-responsive
MaSBP-39	Group VI	1096	1142	light responsive
MaSBP-39	Group VI	0	45	MeJA-responsive
MaSBP-39	Group VI	1871	1916	MeJA-responsive
MaSBP-39	Group VI	1082	1135	light responsive
MaSBP-39	Group VI	1567	1620	light responsive
MaSBP-39	Group VI	86	134	light responsive
MaSBP-40	Group III	1425	1478	light responsive
MaSBP-40	Group III	1153	1203	light responsive
MaSBP-40	Group III	697	743	light responsive
MaSBP-40	Group III	1316	1362	light responsive
MaSBP-40	Group III	1854	1900	drought-inducibility
MaSBP-40	Group III	219	269	light responsive
MaSBP-41	Group II	1284	1331	light responsive
MaSBP-41	Group II	1286	1332	light responsive
MaSBP-41	Group II	1313	1359	light responsive
MaSBP-41	Group II	288	339	light responsive
MaSBP-41	Group II	932	979	endosperm expression
MaSBP-41	Group II	1448	1498	light responsive
MaSBP-41	Group II	1083.5	1132	differentiation of the palisade mesophyll cells
MaSBP-41	Group II	604	650	light responsive
MaSBP-41	Group II	1717	1766	abscisic acid responsive
MaSBP-41	Group II	535	581	drought-inducibility
MaSBP-41	Group II	541	587	drought-inducibility
MaSBP-41	Group II	1539	1585	drought-inducibility
MaSBP-41	Group II	959	1006	gibberellin-responsive
MaSBP-41	Group II	1764	1809	MeJA-responsive
MaSBP-42	Group II	187	233	light responsive
MaSBP-42	Group II	46	98	light responsive
MaSBP-42	Group II	330	376	light responsive
MaSBP-42	Group II	1235	1281	low-temperature responsive
MaSBP-42	Group II	1371	1418	gibberellin-responsive
MaSBP-42	Group II	1736	1787	light responsive
MaSBP-42	Group II	262	311	light responsive
MaSBP-42	Group II	241	288	light responsive
MaSBP-42	Group II	65	111	drought-inducibility
MaSBP-42	Group II	1976	2025	abscisic acid responsive
MaSBP-43	Group V	999	1045	light responsive
MaSBP-43	Group V	1024	1072	light responsive
MaSBP-43	Group V	1677	1723	light responsive
MaSBP-43	Group V	1554	1600	light responsive
MaSBP-43	Group V	102	149	abscisic acid responsive
MaSBP-43	Group V	994	1043	abscisic acid responsive
MaSBP-43	Group V	1000	1045	abscisic acid responsive
MaSBP-43	Group V	1027	1072	abscisic acid responsive
MaSBP-43	Group V	1551	1600	defense and stress responsive
MaSBP-43	Group V	868	914	low-temperature responsive
MaSBP-44	Group VI	805	852	gibberellin-responsive
MaSBP-44	Group VI	1638	1685	gibberellin-responsive
MaSBP-44	Group VI	456	504	light responsive
MaSBP-44	Group VI	881	930	light responsive
MaSBP-44	Group VI	1430	1479	zein metabolism regulation
MaSBP-44	Group VI	922	971	light responsive
MaSBP-44	Group VI	1024	1077	light responsive
MaSBP-44	Group VI	1369	1415	light responsive
MaSBP-44	Group VI	1819	1865	meristem expression
MaSBP-44	Group VI	281	328	light responsive
MaSBP-44	Group VI	1086	1135	circadian control
MaSBP-44	Group VI	342	391	salicylic acid responsive
MaSBP-44	Group VI	1649	1698	salicylic acid responsive
MaSBP-45	Group II	1913	1958	MeJA-responsive
MaSBP-45	Group II	897	948	light responsive
MaSBP-45	Group II	900	949	light responsive
MaSBP-45	Group II	1425	1473	light responsive
MaSBP-45	Group II	900	949	abscisic acid responsive
MaSBP-45	Group II	1428	1473	abscisic acid responsive
MaSBP-45	Group II	159	205	drought-inducibility
MaSBP-45	Group II	1515	1561	drought-inducibility
MaSBP-45	Group II	1300	1346	light responsive
MaSBP-45	Group II	1812	1860	light responsive
MaSBP-45	Group II	347	394	light responsive
MaSBP-45	Group II	349	395	light responsive
MaSBP-45	Group II	1677	1723	low-temperature responsive
MaSBP-46	Group V	795	843	light responsive
MaSBP-46	Group V	980	1027	gibberellin-responsive
MaSBP-46	Group V	715	766	protein binding site
MaSBP-46	Group V	1090	1139	light responsive
MaSBP-46	Group V	485	531	low-temperature responsive
MaSBP-46	Group V	1890	1936	light responsive
MaSBP-46	Group V	1563	1609	light responsive
MaSBP-46	Group V	368	417	light responsive
MaSBP-46	Group V	811	858	light responsive
MaSBP-46	Group V	368	417	abscisic acid responsive
MaSBP-46	Group V	1055	1100	abscisic acid responsive
MaSBP-46	Group V	720	770	salicylic acid responsive
MaSBP-47	Group IV	1314	1361	gibberellin-responsive
MaSBP-47	Group IV	1401	1448	light responsive
MaSBP-47	Group IV	1403	1449	light responsive
MaSBP-47	Group IV	1427	1472	MeJA-responsive
MaSBP-47	Group IV	1345	1391	light responsive
MaSBP-47	Group IV	1093	1139	light responsive
MaSBP-47	Group IV	1571	1617	light responsive
MaSBP-47	Group IV	1600	1646	light responsive
MaSBP-47	Group IV	742	788	meristem expression
MaSBP-47	Group IV	7	56	salicylic acid responsive
MaSBP-47	Group IV	1035	1085	light responsive
MaSBP-47	Group IV	1786	1835	light responsive
MaSBP-47	Group IV	1797	1843	low-temperature responsive
MaSBP-47	Group IV	1421	1469	auxin-responsive
MaSBP-47	Group IV	1783	1832	zein metabolism regulation
MaSBP-47	Group IV	1784	1833	light responsive
MaSBP-47	Group IV	859	905	light responsive
MaSBP-47	Group IV	1028	1073	abscisic acid responsive
MaSBP-47	Group IV	1346	1391	abscisic acid responsive
MaSBP-48	Group VI	920	968	light responsive
MaSBP-48	Group VI	308	357	zein metabolism regulation
MaSBP-48	Group VI	317	366	zein metabolism regulation
MaSBP-48	Group VI	666	712	light responsive
MaSBP-48	Group VI	728	773	MeJA-responsive
MaSBP-48	Group VI	1320	1366	light responsive
MaSBP-48	Group VI	812	857	MeJA-responsive
MaSBP-48	Group VI	1709	1754	MeJA-responsive
MaSBP-48	Group VI	1891	1936	MeJA-responsive
MaSBP-48	Group VI	378	428	light responsive
MaSBP-48	Group VI	717	762	abscisic acid responsive
MaSBP-48	Group VI	1501	1546	abscisic acid responsive
MaSBP-49	Group I	1253	1302	salicylic acid responsive
MaSBP-49	Group I	1860	1910	salicylic acid responsive
MaSBP-49	Group I	96	141	abscisic acid responsive
MaSBP-49	Group I	426	471	MeJA-responsive
MaSBP-49	Group I	929	976	gibberellin-responsive
MaSBP-49	Group I	96	146	light responsive
MaSBP-49	Group I	193	242	light responsive
MaSBP-49	Group I	90	139	light responsive
MaSBP-49	Group I	95	141	light responsive
MaSBP-49	Group I	360	407	light responsive
MaSBP-49	Group I	1810	1856	light responsive
MaSBP-49	Group I	1224	1273	zein metabolism regulation
MaSBP-49	Group I	183	231	light responsive
MaSBP-49	Group I	195	244	light responsive
MaSBP-50	Group VI	276	326	light responsive
MaSBP-50	Group VI	1237	1283	low-temperature responsive
MaSBP-50	Group VI	571	620	light responsive
MaSBP-50	Group VI	600	650	light responsive
MaSBP-50	Group VI	823	873	light responsive
MaSBP-50	Group VI	21	69	light responsive
MaSBP-50	Group VI	1063	1112	zein metabolism regulation
MaSBP-50	Group VI	569	618	light responsive
MaSBP-50	Group VI	578	626	light responsive
MaSBP-50	Group VI	559	605	light responsive
MaSBP-50	Group VI	1479	1524	abscisic acid responsive
MaSBP-50	Group VI	195	242	endosperm expression
MaSBP-50	Group VI	1261	1306	MeJA-responsive
MaSBP-50	Group VI	1427	1473	light responsive
MaSBP-50	Group VI	1646	1696	light responsive
MaSBP-50	Group VI	556	605	defense and stress responsive
MaSBP-51	Group V	142	188	meristem expression
MaSBP-51	Group V	1102	1149	gibberellin-responsive
MaSBP-51	Group V	824	870	drought-inducibility
MaSBP-51	Group V	1218	1267	light responsive
MaSBP-51	Group V	262	309	light responsive
MaSBP-51	Group V	1558	1608	light responsive
MaSBP-51	Group V	487	535	light responsive
MaSBP-51	Group V	56	103	gibberellin-responsive
MaSBP-51	Group V	1019	1066	gibberellin-responsive
MaSBP-51	Group V	1469	1518	light responsive
MaSBP-51	Group V	1202	1248	light responsive
MaSBP-52	Group VI	1073	1119	light responsive
MaSBP-52	Group VI	1283	1329	light responsive
MaSBP-52	Group VI	1179	1228	light responsive
MaSBP-52	Group VI	1114	1160	low-temperature responsive
MaSBP-52	Group VI	1039	1088	zein metabolism regulation
MaSBP-52	Group VI	420	467	gibberellin-responsive
MaSBP-52	Group VI	326	374	light responsive
MaSBP-52	Group VI	572	617	MeJA-responsive
MaSBP-52	Group VI	615	660	MeJA-responsive
MaSBP-52	Group VI	1217	1262	MeJA-responsive
MaSBP-52	Group VI	1250	1295	MeJA-responsive
MaSBP-52	Group VI	248	294	light responsive
MaSBP-52	Group VI	956	1002	light responsive
MaSBP-52	Group VI	1771	1817	light responsive
MaSBP-52	Group VI	710	756	meristem expression
MaSBP-52	Group VI	1845	1891	meristem expression
MaSBP-53	Group II	1055	1101	light responsive
MaSBP-53	Group II	286	331	MeJA-responsive
MaSBP-53	Group II	560	610	light responsive
MaSBP-53	Group II	985	1031	light responsive
MaSBP-53	Group II	1052	1100	light responsive
MaSBP-53	Group II	1055	1101	light responsive
MaSBP-53	Group II	385	431	meristem expression
MaSBP-53	Group II	1727	1772	MeJA-responsive
MaSBP-53	Group II	189	238	circadian control
MaSBP-53	Group II	562	611	abscisic acid responsive
MaSBP-53	Group II	568	613	abscisic acid responsive
MaSBP-53	Group II	1055	1101	abscisic acid responsive
MaSBP-53	Group II	726	775	light responsive
MaSBP-54	Group V	1897	1946	salicylic acid responsive
MaSBP-54	Group V	1491	1537	drought-inducibility
MaSBP-54	Group V	1715	1761	drought-inducibility
MaSBP-54	Group V	547	592	abscisic acid responsive
MaSBP-54	Group V	1735	1781	light responsive
MaSBP-54	Group V	1183	1231	seed-specific regulation
MaSBP-54	Group V	291	337	light responsive
MaSBP-54	Group V	649	698	light responsive
MaSBP-54	Group V	242	287	MeJA-responsive
MaSBP-54	Group V	1916	1962	light responsive
MaSBP-54	Group V	299	349	light responsive
MaSBP-54	Group V	243	290	gibberellin-responsive
MaSBP-55	Group I	1185	1234	salicylic acid responsive
MaSBP-55	Group I	1622	1668	abscisic acid responsive
MaSBP-55	Group I	1017	1062	MeJA-responsive
MaSBP-55	Group I	1794	1839	MeJA-responsive
MaSBP-55	Group I	1622	1668	light responsive
MaSBP-1	Group I	216	265	light responsive
MaSBP-1	Group I	233	283	light responsive
MaSBP-1	Group I	1203	1249	light responsive
MaSBP-1	Group I	1319	1367	light responsive
MaSBP-1	Group I	1961	2008	light responsive
MaSBP-1	Group I	178	223	MeJA-responsive
MaSBP-1	Group I	493	539	light responsive
MaSBP-1	Group I	512	557	MeJA-responsive
MaSBP-1	Group I	1837	1884	gibberellin-responsive
MaSBP-1	Group I	1322	1367	abscisic acid responsive
MaSBP-1	Group I	1415	1464	circadian control
MaSBP-1	Group I	1141	1189	light responsive
MaSBP-1	Group I	1329	1378	light responsive
MaSBP-1	Group I	1656	1706	light responsive
MaSBP-1	Group I	1658	1705	light responsive
MaSBP-1	Group I	122	172.5	flavonoid biosynthetic genes regulation
MaSBP-1	Group I	880	927	endosperm expression
MaSBP-1	Group I	1381	1430	zein metabolism regulation
MaSBP-2	Group II	1343	1392	salicylic acid responsive
MaSBP-2	Group II	375	420	MeJA-responsive
MaSBP-2	Group II	636	681	MeJA-responsive
MaSBP-2	Group II	671	717	auxin-responsive
MaSBP-2	Group II	975	1025	light responsive
MaSBP-2	Group II	1383	1429	light responsive
MaSBP-2	Group II	28	73	MeJA-responsive
MaSBP-2	Group II	1605	1653	light responsive
MaSBP-2	Group II	977	1026	light responsive
MaSBP-3	Group III	625	670	MeJA-responsive
MaSBP-3	Group III	736	781	MeJA-responsive
MaSBP-3	Group III	813	858	MeJA-responsive
MaSBP-3	Group III	1623	1668	MeJA-responsive
MaSBP-3	Group III	1863	1908	MeJA-responsive
MaSBP-3	Group III	406	454	light responsive
MaSBP-3	Group III	562	608	light responsive
MaSBP-3	Group III	924	973	light responsive
MaSBP-3	Group III	142	188	light responsive
MaSBP-3	Group III	1898	1947	salicylic acid responsive
MaSBP-3	Group III	912	962	defense and stress responsive
MaSBP-3	Group III	1587	1633	light responsive
MaSBP-3	Group III	551	598	light responsive
MaSBP-3	Group III	916	962	light responsive
MaSBP-3	Group III	240	287	gibberellin-responsive
MaSBP-3	Group III	409	454	abscisic acid responsive
MaSBP-3	Group III	562	608	abscisic acid responsive
MaSBP-3	Group III	563	608	abscisic acid responsive
MaSBP-3	Group III	986	1035	abscisic acid responsive
MaSBP-3	Group III	1865	1910	abscisic acid responsive
MaSBP-3	Group III	562	608	light responsive
MaSBP-3	Group III	1152	1198	light responsive
MaSBP-4	Group I	94	141	gibberellin-responsive
MaSBP-4	Group I	1853	1898	MeJA-responsive
MaSBP-5	Group II	578	624	abscisic acid responsive
MaSBP-5	Group II	579	624	abscisic acid responsive
MaSBP-5	Group II	1082	1127	abscisic acid responsive
MaSBP-5	Group II	1080	1125	MeJA-responsive
MaSBP-5	Group II	575	626	light responsive
MaSBP-5	Group II	577	626	light responsive
MaSBP-5	Group II	578	624	light responsive
MaSBP-5	Group II	1353	1398	MeJA-responsive
MaSBP-5	Group II	254	300	light responsive
MaSBP-5	Group II	1930	1976	light responsive
MaSBP-5	Group II	802	851	zein metabolism regulation
MaSBP-5	Group II	811	859	zein metabolism regulation
MaSBP-5	Group II	514	560	light responsive
MaSBP-5	Group II	578	624	light responsive
MaSBP-5	Group II	690	736	light responsive
MaSBP-6	Group I	1012	1059	light responsive
MaSBP-6	Group I	1031	1080	light responsive
MaSBP-6	Group I	202	249	light responsive
MaSBP-6	Group I	1645	1692	gibberellin-responsive
MaSBP-6	Group I	146	191	abscisic acid responsive
MaSBP-6	Group I	383	432	salicylic acid responsive
MaSBP-6	Group I	946	995	light responsive
MaSBP-6	Group I	1054	1099	MeJA-responsive
MaSBP-6	Group I	1881	1926	MeJA-responsive
MaSBP-6	Group I	671	717	light responsive
MaSBP-6	Group I	720	765	MeJA-responsive
MaSBP-6	Group I	1974	2019	MeJA-responsive
MaSBP-7	Group I	1990	2037	light responsive
MaSBP-7	Group I	231	277	light responsive
MaSBP-7	Group I	619	665	light responsive
MaSBP-7	Group I	649	695	light responsive
MaSBP-7	Group I	654	700	light responsive
MaSBP-7	Group I	814	860	light responsive
MaSBP-7	Group I	901	951	root specific
MaSBP-7	Group I	904	949	abscisic acid responsive
MaSBP-7	Group I	1202	1251	abscisic acid responsive
MaSBP-7	Group I	1220	1267	light responsive
MaSBP-7	Group I	1960	2007	light responsive
MaSBP-7	Group I	1558	1603	MeJA-responsive
MaSBP-7	Group I	903	949	light responsive
MaSBP-7	Group I	1528	1574	light responsive
MaSBP-7	Group I	1278	1323	MeJA-responsive
MaSBP-7	Group I	1197	1243	light responsive
MaSBP-7	Group I	1480	1527	gibberellin-responsive
MaSBP-8	Group V	178	224	light responsive
MaSBP-8	Group V	866	912	meristem expression
MaSBP-8	Group V	1059	1108	light responsive
MaSBP-8	Group V	338	384	light responsive
MaSBP-8	Group V	107	152	MeJA-responsive
MaSBP-8	Group V	739	786	light responsive
MaSBP-8	Group V	338	384	abscisic acid responsive
MaSBP-8	Group V	339	384	abscisic acid responsive
MaSBP-8	Group V	703	752	circadian control
MaSBP-8	Group V	1422	1468	drought-inducibility
MaSBP-8	Group V	338	384	light responsive
MaSBP-8	Group V	1099	1145	light responsive
MaSBP-9	Group IV	1940	1989	light responsive
MaSBP-9	Group IV	131	177	drought-inducibility
MaSBP-9	Group IV	1147	1192	abscisic acid responsive
MaSBP-9	Group IV	1172	1217	MeJA-responsive
MaSBP-9	Group IV	1904	1949	MeJA-responsive
MaSBP-9	Group IV	1912	1959	gibberellin-responsive
MaSBP-9	Group IV	906	953	gibberellin-responsive
MaSBP-9	Group IV	604	650	light responsive
MaSBP-9	Group IV	1169	1214	MeJA-responsive
MaSBP-9	Group IV	748	794	light responsive
MaSBP-9	Group IV	260	307	light responsive
MaSBP-9	Group IV	1380	1427	gibberellin-responsive
MaSBP-9	Group IV	1015	1061	light responsive
MaSBP-10	Group VI	600	647	gibberellin-responsive
MaSBP-10	Group VI	177	223	light responsive
MaSBP-10	Group VI	1738	1784	meristem expression
MaSBP-10	Group VI	621	668	light responsive
MaSBP-10	Group VI	1942	1989	light responsive
MaSBP-10	Group VI	1642	1687	MeJA-responsive
MaSBP-10	Group VI	1426	1475	light responsive
MaSBP-10	Group VI	1924	1970	drought-inducibility
MaSBP-10	Group VI	505	554	salicylic acid responsive
MaSBP-11	Group II	487	534	light responsive
MaSBP-11	Group II	1100	1147	light responsive
MaSBP-11	Group II	1309	1356	light responsive
MaSBP-11	Group II	1990	2037	light responsive
MaSBP-11	Group II	239	287	light responsive
MaSBP-11	Group II	1880	1926	light responsive
MaSBP-11	Group II	1534	1581	light responsive
MaSBP-12	Group IV	1905	1951	light responsive
MaSBP-12	Group IV	1487	1537	abscisic acid responsive
MaSBP-12	Group IV	1490	1535	abscisic acid responsive
MaSBP-12	Group IV	1508	1557	abscisic acid responsive
MaSBP-12	Group IV	1511	1556	abscisic acid responsive
MaSBP-12	Group IV	1538	1583	abscisic acid responsive
MaSBP-12	Group IV	191	237	meristem expression
MaSBP-12	Group IV	1643	1688	MeJA-responsive
MaSBP-12	Group IV	1700	1745	MeJA-responsive
MaSBP-12	Group IV	1936	1983	light responsive
MaSBP-12	Group IV	1527	1572	MeJA-responsive
MaSBP-12	Group IV	1709	1754	MeJA-responsive
MaSBP-12	Group IV	1698	1744	light responsive
MaSBP-13	Group III	863	908	abscisic acid responsive
MaSBP-13	Group III	868	918	light responsive
MaSBP-13	Group III	1596	1646.5	light responsive
MaSBP-13	Group III	926	971	MeJA-responsive
MaSBP-13	Group III	1079	1124	MeJA-responsive
MaSBP-13	Group III	474	520	light responsive
MaSBP-13	Group III	1887	1933	meristem expression
MaSBP-13	Group III	1082	1127	MeJA-responsive
MaSBP-13	Group III	168	214	auxin-responsive
MaSBP-13	Group III	632	679	gibberellin-responsive
MaSBP-14	Group V	1599	1645	light responsive
MaSBP-14	Group V	549	598.5	protein binding site
MaSBP-14	Group V	320	366	light responsive
MaSBP-14	Group V	1809	1854	MeJA-responsive
MaSBP-14	Group V	73	119	light responsive
MaSBP-14	Group V	133	182	maximal elicitor-mediated activation
MaSBP-14	Group V	768	814	meristem expression
MaSBP-14	Group V	1132	1178	auxin-responsive
MaSBP-14	Group V	476	522	drought-inducibility
MaSBP-14	Group V	1868	1918	light responsive
MaSBP-15	Group VI	1050	1100	light responsive
MaSBP-15	Group VI	1094	1143	light responsive
MaSBP-15	Group VI	1072	1117	MeJA-responsive
MaSBP-15	Group VI	1137	1182	MeJA-responsive
MaSBP-15	Group VI	1591	1637	light responsive
MaSBP-15	Group VI	683	729	light responsive
MaSBP-15	Group VI	1551	1597	auxin-responsive
MaSBP-15	Group VI	1066	1111	abscisic acid responsive
MaSBP-15	Group VI	460	506	drought-inducibility
MaSBP-15	Group VI	1633	1683	light responsive
MaSBP-15	Group VI	1049	1098	light responsive
MaSBP-16	Group VI	354	400	light responsive
MaSBP-16	Group VI	1521	1567	light responsive
MaSBP-16	Group VI	1627	1676	salicylic acid responsive
MaSBP-16	Group VI	1838	1883	abscisic acid responsive
MaSBP-16	Group VI	1570	1620	light responsive
MaSBP-16	Group VI	1836	1881	MeJA-responsive
MaSBP-16	Group VI	1173	1219	light responsive
MaSBP-16	Group VI	1957	2002	MeJA-responsive
MaSBP-16	Group VI	440	487	gibberellin-responsive
MaSBP-16	Group VI	820	866	light responsive
MaSBP-16	Group VI	984	1030	light responsive
MaSBP-17	Group V	207	253	light responsive
MaSBP-17	Group V	497	543	light responsive
MaSBP-17	Group V	1430	1476	meristem expression
MaSBP-17	Group V	1592	1638	meristem expression
MaSBP-17	Group V	412	460	light responsive
MaSBP-17	Group V	651	700	salicylic acid responsive
MaSBP-17	Group V	1183	1232	light responsive
MaSBP-18	Group V	1389	1435	meristem expression
MaSBP-18	Group V	1535	1581	light responsive
MaSBP-18	Group V	1890	1936	light responsive
MaSBP-18	Group V	405	451	light responsive
MaSBP-19	Group II	1135	1182	light responsive
MaSBP-19	Group II	1291	1340	light responsive
MaSBP-19	Group II	1894	1941	gibberellin-responsive
MaSBP-19	Group II	897	943	light responsive
MaSBP-19	Group II	984	1030	light responsive
MaSBP-19	Group II	842	888	auxin-responsive
MaSBP-19	Group II	1313	1363	light responsive
MaSBP-19	Group II	1490	1540	light responsive
MaSBP-19	Group II	1491	1540	light responsive
MaSBP-19	Group II	374	419	MeJA-responsive
MaSBP-19	Group II	1323	1368	MeJA-responsive
MaSBP-19	Group II	1742	1787	MeJA-responsive
MaSBP-20	Group I	672	719	light responsive
MaSBP-20	Group I	391	436	abscisic acid responsive
MaSBP-20	Group I	1212	1257	abscisic acid responsive
MaSBP-20	Group I	520	566	drought-inducibility
MaSBP-20	Group I	510	556	light responsive
MaSBP-20	Group I	1657	1703	meristem expression
MaSBP-20	Group I	165	210	MeJA-responsive
MaSBP-20	Group I	762	807	MeJA-responsive
MaSBP-20	Group I	720	766	light responsive
MaSBP-20	Group I	1211	1257	light responsive
MaSBP-20	Group I	928	975	light responsive
MaSBP-20	Group I	249	296	light responsive
MaSBP-20	Group I	339	385	light responsive
MaSBP-20	Group I	402	448	light responsive
MaSBP-20	Group I	1309	1357	zein metabolism regulation
MaSBP-20	Group I	309	356	gibberellin-responsive
MaSBP-20	Group I	1362	1410	light responsive
MaSBP-21	Group I	92	139	gibberellin-responsive
MaSBP-21	Group I	1427	1473	light responsive
MaSBP-21	Group I	687	732	MeJA-responsive
MaSBP-21	Group I	1087	1132	MeJA-responsive
MaSBP-21	Group I	716	762	meristem expression
MaSBP-21	Group I	794	840	meristem expression
MaSBP-21	Group I	900	945	MeJA-responsive
MaSBP-21	Group I	1075	1120	MeJA-responsive
MaSBP-21	Group I	276	322	light responsive
MaSBP-21	Group I	1082	1128	light responsive
MaSBP-21	Group I	911	957	light responsive
MaSBP-21	Group I	1257	1303	light responsive
MaSBP-21	Group I	298	347	light responsive
MaSBP-21	Group I	1930	1977	light responsive
MaSBP-21	Group I	20	65	abscisic acid responsive
MaSBP-21	Group I	277	322	abscisic acid responsive
MaSBP-21	Group I	320	365	abscisic acid responsive
MaSBP-21	Group I	1208	1253	abscisic acid responsive
MaSBP-22	Group I	559	604	abscisic acid responsive
MaSBP-22	Group I	702	749	abscisic acid responsive
MaSBP-22	Group I	1015	1064	abscisic acid responsive
MaSBP-22	Group I	1782	1827	abscisic acid responsive
MaSBP-22	Group I	323	372	salicylic acid responsive
MaSBP-22	Group I	1863	1912	salicylic acid responsive
MaSBP-22	Group I	974	1020	light responsive
MaSBP-22	Group I	276	321	MeJA-responsive
MaSBP-22	Group I	731	776	MeJA-responsive
MaSBP-22	Group I	1191	1236	MeJA-responsive
MaSBP-22	Group I	1357	1402	MeJA-responsive
MaSBP-22	Group I	1525	1570	MeJA-responsive
MaSBP-22	Group I	846	893	gibberellin-responsive
MaSBP-22	Group I	962	1011	light responsive
MaSBP-22	Group I	496	541	MeJA-responsive
MaSBP-22	Group I	649	694	MeJA-responsive
MaSBP-22	Group I	168	214	light responsive
MaSBP-22	Group I	261	309	light responsive
MaSBP-22	Group I	558	604	light responsive
MaSBP-22	Group I	1189	1235	light responsive
MaSBP-22	Group I	482	529	light responsive
MaSBP-22	Group I	511	557	light responsive
MaSBP-22	Group I	578	624	light responsive
MaSBP-22	Group I	1585	1632	gibberellin-responsive
MaSBP-22	Group I	533	579	light responsive
MaSBP-23	Group IV	1367	1413	light responsive
MaSBP-23	Group IV	197	244	auxin responsive
MaSBP-23	Group IV	948	994	light responsive
MaSBP-23	Group IV	1010	1057	gibberellin-responsive
MaSBP-23	Group IV	1932	1981	salicylic acid responsive
MaSBP-23	Group IV	969	1014	abscisic acid responsive
MaSBP-23	Group IV	1568	1613	abscisic acid responsive
MaSBP-23	Group IV	1776	1821	abscisic acid responsive
MaSBP-23	Group IV	1805	1850	abscisic acid responsive
MaSBP-23	Group IV	49	95	light responsive
MaSBP-23	Group IV	238	284	light responsive
MaSBP-23	Group IV	968	1014	light responsive
MaSBP-23	Group IV	1567	1613	light responsive
MaSBP-23	Group IV	1587	1632	MeJA-responsive
MaSBP-23	Group IV	535	581	light responsive
MaSBP-23	Group IV	240	285	MeJA-responsive
MaSBP-23	Group IV	1758	1803	MeJA-responsive
MaSBP-24	Group I	927	973	light responsive
MaSBP-24	Group I	1147	1193	light responsive
MaSBP-24	Group I	685	731	light responsive
MaSBP-24	Group I	1291	1337	low-temperature responsive
MaSBP-24	Group I	339	385	light responsive
MaSBP-24	Group I	392	437	MeJA-responsive
MaSBP-24	Group I	399	444	MeJA-responsive
MaSBP-24	Group I	1428	1473	MeJA-responsive
MaSBP-24	Group I	1848	1898	light responsive
MaSBP-24	Group I	202	248	light responsive
MaSBP-24	Group I	753	799	light responsive
MaSBP-24	Group I	1106	1151	abscisic acid responsive
MaSBP-24	Group I	1210	1257	abscisic acid responsive
MaSBP-25	Group IV	83	128	abscisic acid responsive
MaSBP-25	Group IV	1457	1502	abscisic acid responsive
MaSBP-25	Group IV	1500	1545	abscisic acid responsive
MaSBP-25	Group IV	1686	1731	abscisic acid responsive
MaSBP-25	Group IV	1709	1754	abscisic acid responsive
MaSBP-25	Group IV	1745	1790	abscisic acid responsive
MaSBP-25	Group IV	1056	1105	salicylic acid responsive
MaSBP-25	Group IV	1257	1306	light responsive
MaSBP-25	Group IV	10	56	auxin-responsive
MaSBP-25	Group IV	820	865	MeJA-responsive
MaSBP-25	Group IV	1741	1786	MeJA-responsive
MaSBP-25	Group IV	1937	1982	MeJA-responsive
MaSBP-25	Group IV	1958	2004	light responsive
MaSBP-25	Group IV	200	245	MeJA-responsive
MaSBP-25	Group IV	1456	1502	light responsive
MaSBP-25	Group IV	452	501	zein metabolism regulation
MaSBP-25	Group IV	1313	1359	light responsive
MaSBP-26	Group V	70	116	light responsive
MaSBP-26	Group V	1496	1543	light responsive
MaSBP-26	Group V	386	432	meristem expression
MaSBP-26	Group V	9	54	MeJA-responsive
MaSBP-26	Group V	486	532	light responsive
MaSBP-26	Group V	1911	1958	gibberellin-responsive
MaSBP-26	Group V	68	117	light responsive
MaSBP-26	Group V	70	116	light responsive
MaSBP-26	Group V	444	490	light responsive
MaSBP-26	Group V	933	979	light responsive
MaSBP-26	Group V	1150	1196	light responsive
MaSBP-26	Group V	1882	1931	light responsive
MaSBP-26	Group V	1954	2003	light responsive
MaSBP-26	Group V	1556	1605	salicylic acid responsive
MaSBP-26	Group V	864	913	circadian control
MaSBP-26	Group V	70	116	abscisic acid responsive
MaSBP-26	Group V	71	116	abscisic acid responsive
MaSBP-26	Group V	445	490	abscisic acid responsive
MaSBP-26	Group V	1151	1196	abscisic acid responsive
MaSBP-27	Group III	678	727	meristem specific activation
MaSBP-27	Group III	226	272	light responsive
MaSBP-27	Group III	380	426	light responsive
MaSBP-27	Group III	1270	1315	MeJA-responsive
MaSBP-27	Group III	1595	1640	MeJA-responsive
MaSBP-27	Group III	775	821	light responsive
MaSBP-27	Group III	1615	1661	light responsive
MaSBP-27	Group III	502	548	meristem expression
MaSBP-27	Group III	1360	1406	meristem expression
MaSBP-27	Group III	1044	1093	defense and stress responsive
MaSBP-27	Group III	381	426	abscisic acid responsive
MaSBP-27	Group III	684	729	abscisic acid responsive
MaSBP-27	Group III	161	208	light responsive
MaSBP-27	Group III	1217	1264	light responsive
MaSBP-27	Group III	1510	1556	low-temperature responsive
MaSBP-27	Group III	1094	1142	zein metabolism regulation
MaSBP-28	Group V	1482	1531	salicylic acid responsive
MaSBP-28	Group V	1756	1806	light responsive
MaSBP-28	Group V	1163	1209	drought-inducibility
MaSBP-28	Group V	1967	2015	abscisic acid responsive
MaSBP-28	Group V	1968	2013	abscisic acid responsive
MaSBP-28	Group V	258	304	auxin-responsive
MaSBP-28	Group V	204	250	light responsive
MaSBP-28	Group V	1207	1252	MeJA-responsive
MaSBP-28	Group V	1243	1288	MeJA-responsive
MaSBP-28	Group V	1967	2013	light responsive
MaSBP-28	Group V	1534	1583	light responsive
MaSBP-29	Group II	804	850	light responsive
MaSBP-29	Group II	813	860	gibberellin-responsive
MaSBP-29	Group II	1668	1715	gibberellin-responsive
MaSBP-29	Group II	398	445	auxin responsive
MaSBP-29	Group II	480	527	auxin responsive
MaSBP-29	Group II	660	705	abscisic acid responsive
MaSBP-29	Group II	1300	1348	abscisic acid responsive
MaSBP-29	Group II	1301	1346	abscisic acid responsive
MaSBP-29	Group II	685	731	drought-inducibility
MaSBP-29	Group II	1488	1534	drought-inducibility
MaSBP-29	Group II	908	956	light responsive
MaSBP-29	Group II	1300	1346	light responsive
MaSBP-29	Group II	473	518	MeJA-responsive
MaSBP-29	Group II	1447	1492	MeJA-responsive
MaSBP-29	Group II	71	117	light responsive
MaSBP-29	Group II	389	435	light responsive
MaSBP-29	Group II	49	95	light responsive
MaSBP-29	Group II	168	213	MeJA-responsive
MaSBP-30	Group IV	1366	1412	light responsive
MaSBP-30	Group IV	1892	1938	light responsive
MaSBP-30	Group IV	1237	1285	light responsive
MaSBP-30	Group IV	40	87	light responsive
MaSBP-30	Group IV	1710	1760.5	flavonoid biosynthetic genes regulation
MaSBP-30	Group IV	1604	1652	light responsive
MaSBP-30	Group IV	216	264	light responsive
MaSBP-30	Group IV	109	158	light responsive
MaSBP-30	Group IV	1147	1192	MeJA-responsive
MaSBP-30	Group IV	1188	1234	light responsive
MaSBP-30	Group IV	1814	1860	light responsive
MaSBP-30	Group IV	1190	1235	MeJA-responsive
MaSBP-30	Group IV	1465	1510	MeJA-responsive
MaSBP-30	Group IV	1816	1861	MeJA-responsive
MaSBP-30	Group IV	100	146	auxin-responsive
MaSBP-30	Group IV	1886	1932	auxin-responsive
MaSBP-31	Group III	442	491	abscisic acid responsive
MaSBP-31	Group III	444	490	abscisic acid responsive
MaSBP-31	Group III	445	490	abscisic acid responsive
MaSBP-31	Group III	469	514	abscisic acid responsive
MaSBP-31	Group III	188	237	light responsive
MaSBP-31	Group III	144	190	light responsive
MaSBP-31	Group III	444	490	light responsive
MaSBP-31	Group III	1108	1154	light responsive
MaSBP-31	Group III	1292	1339	light responsive
MaSBP-31	Group III	1916	1963	light responsive
MaSBP-31	Group III	826	871	MeJA-responsive
MaSBP-31	Group III	1638	1683	MeJA-responsive
MaSBP-31	Group III	647	693	auxin-responsive
MaSBP-31	Group III	117	162	MeJA-responsive
MaSBP-31	Group III	372	417	MeJA-responsive
MaSBP-31	Group III	540	585	MeJA-responsive
MaSBP-31	Group III	688	733	MeJA-responsive
MaSBP-31	Group III	1062	1107	MeJA-responsive
MaSBP-31	Group III	1110	1155	MeJA-responsive
MaSBP-31	Group III	188	234	light responsive
MaSBP-31	Group III	206	252	light responsive
MaSBP-31	Group III	444	490	light responsive
MaSBP-31	Group III	558	605	auxin responsive
MaSBP-32	Group II	1488	1534	light responsive
MaSBP-32	Group II	1705	1751	light responsive
MaSBP-32	Group II	1736	1786	zein metabolism regulation
MaSBP-32	Group II	472	518	meristem expression
MaSBP-32	Group II	693	739	meristem expression
MaSBP-32	Group II	1194	1240	meristem expression
MaSBP-32	Group II	590	635	MeJA-responsive
MaSBP-32	Group II	593	639	light responsive
MaSBP-32	Group II	1461	1507	light responsive
MaSBP-32	Group II	225	273	light responsive
MaSBP-33	Group VI	88	134	meristem expression
MaSBP-33	Group VI	98	143	MeJA-responsive
MaSBP-33	Group VI	209	254	MeJA-responsive
MaSBP-33	Group VI	898	944	light responsive
MaSBP-33	Group VI	1092	1138	light responsive
MaSBP-33	Group VI	661	710	abscisic acid responsive
MaSBP-34	Group II	1664	1710	light responsive
MaSBP-34	Group II	1909	1955	light responsive
MaSBP-34	Group II	18	65	gibberellin-responsive
MaSBP-34	Group II	1011	1059	light responsive
MaSBP-34	Group II	1688	1736	light responsive
MaSBP-34	Group II	1327	1375	light responsive
MaSBP-34	Group II	1497	1543	light responsive
MaSBP-34	Group II	174	220	light responsive
MaSBP-34	Group II	1535	1584	circadian control
MaSBP-34	Group II	1972	2021	defense and stress responsive
MaSBP-34	Group II	504	554	light responsive
MaSBP-34	Group II	1341	1388	light responsive
MaSBP-35	Group V	1518	1571	light responsive
MaSBP-35	Group V	166	212	light responsive
MaSBP-35	Group V	1825	1871	meristem expression
MaSBP-35	Group V	367	412	MeJA-responsive
MaSBP-35	Group V	1111	1160.5	light responsive
MaSBP-36	Group VI	2	48	abscisic acid responsive
MaSBP-36	Group VI	3	48	abscisic acid responsive
MaSBP-36	Group VI	502	550	light responsive
MaSBP-36	Group VI	1218	1265	gibberellin-responsive
MaSBP-36	Group VI	1788	1834	light responsive
MaSBP-36	Group VI	1057	1106	light responsive
MaSBP-36	Group VI	0	50	light responsive
MaSBP-36	Group VI	2	48	light responsive
MaSBP-36	Group VI	1635	1684	salicylic acid responsive
MaSBP-36	Group VI	2	48	light responsive
MaSBP-36	Group VI	56	102	light responsive
MaSBP-36	Group VI	150	196	light responsive
MaSBP-36	Group VI	1233	1279	light responsive
MaSBP-36	Group VI	1358	1403	MeJA-responsive
MaSBP-36	Group VI	1889	1934	MeJA-responsive
MaSBP-36	Group VI	714	760	light responsive
MaSBP-36	Group VI	718	764	light responsive
MaSBP-36	Group VI	828	874	light responsive
MaSBP-36	Group VI	199	245	meristem expression
MaSBP-36	Group VI	1520	1565	MeJA-responsive
MaSBP-36	Group VI	1	50	light responsive
MaSBP-36	Group VI	938	985	gibberellin-responsive
MaSBP-36	Group VI	1969	2016	gibberellin-responsive
MaSBP-37	Group II	280	326	low-temperature responsive
MaSBP-37	Group II	1346	1394	zein metabolism regulation
MaSBP-37	Group II	804	852	light responsive
MaSBP-37	Group II	110	159	circadian control
MaSBP-37	Group II	1546	1592	light responsive
MaSBP-37	Group II	395	441	light responsive
MaSBP-37	Group II	1548	1593	MeJA-responsive
MaSBP-37	Group II	167	213	light responsive
MaSBP-37	Group II	618	664	light responsive
MaSBP-38	Group I	1479	1524	MeJA-responsive
MaSBP-38	Group I	140	186	light responsive
MaSBP-38	Group I	804	850	light responsive
MaSBP-38	Group I	663	708	MeJA-responsive
MaSBP-38	Group I	1688	1734	meristem expression
MaSBP-38	Group I	399	446	gibberellin-responsive
MaSBP-38	Group I	140	186	abscisic acid responsive
MaSBP-38	Group I	141	186	abscisic acid responsive
MaSBP-38	Group I	1591	1636	abscisic acid responsive
MaSBP-38	Group I	140	186	light responsive
MaSBP-38	Group I	1920	1970	light responsive
MaSBP-38	Group I	1484	1532	light responsive
MaSBP-38	Group I	1467	1516	zein metabolism regulation
MaSBP-39	Group VI	1049	1098	light responsive
MaSBP-39	Group VI	1199	1246	light responsive
MaSBP-39	Group VI	26	72	drought-inducibility
MaSBP-39	Group VI	5	50	MeJA-responsive
MaSBP-39	Group VI	1876	1921	MeJA-responsive
MaSBP-39	Group VI	300	345	MeJA-responsive
MaSBP-39	Group VI	548	593	MeJA-responsive
MaSBP-39	Group VI	678	723	MeJA-responsive
MaSBP-39	Group VI	1068	1114	light responsive
MaSBP-39	Group VI	1442	1495	light responsive
MaSBP-39	Group VI	478	525	light responsive
MaSBP-40	Group III	1578	1624	low-temperature responsive
MaSBP-40	Group III	389	437	light responsive
MaSBP-40	Group III	1851	1900	defense and stress responsive
MaSBP-40	Group III	1163	1212	light responsive
MaSBP-41	Group II	1932	1979	light responsive
MaSBP-41	Group II	1296	1343	gibberellin-responsive
MaSBP-41	Group II	953	1000	light responsive
MaSBP-41	Group II	608	657	abscisic acid responsive
MaSBP-41	Group II	611	656	abscisic acid responsive
MaSBP-41	Group II	1446	1491	abscisic acid responsive
MaSBP-41	Group II	921	970	defense and stress responsive
MaSBP-41	Group II	1736	1783	gibberellin-responsive
MaSBP-41	Group II	137	183	light responsive
MaSBP-41	Group II	1268	1314	meristem expression
MaSBP-41	Group II	1278	1324	meristem expression
MaSBP-41	Group II	1726	1772	meristem expression
MaSBP-41	Group II	1445	1491	light responsive
MaSBP-41	Group II	1769	1814	MeJA-responsive
MaSBP-41	Group II	1190	1237	light responsive
MaSBP-42	Group II	1	47	light responsive
MaSBP-42	Group II	778	826.5	differentiation of the palisade mesophyll cells
MaSBP-42	Group II	844	892	zein metabolism regulation
MaSBP-42	Group II	1509	1562	light responsive
MaSBP-42	Group II	1214	1261	gibberellin-responsive
MaSBP-42	Group II	1900	1946	auxin-responsive
MaSBP-42	Group II	1	47	light responsive
MaSBP-42	Group II	312	359	light responsive
MaSBP-42	Group II	338	385	light responsive
MaSBP-42	Group II	1	47	abscisic acid responsive
MaSBP-42	Group II	2	47	abscisic acid responsive
MaSBP-42	Group II	194	239	abscisic acid responsive
MaSBP-43	Group V	364	410	light responsive
MaSBP-43	Group V	434	480	light responsive
MaSBP-43	Group V	1068	1115	light responsive
MaSBP-43	Group V	1758	1804	light responsive
MaSBP-43	Group V	114	161	gibberellin-responsive
MaSBP-43	Group V	434	480	abscisic acid responsive
MaSBP-43	Group V	435	480	abscisic acid responsive
MaSBP-43	Group V	1117	1163	drought-inducibility
MaSBP-43	Group V	434	480	light responsive
MaSBP-43	Group V	1032	1078	light responsive
MaSBP-43	Group V	316	362	light responsive
MaSBP-43	Group V	743	790	gibberellin-responsive
MaSBP-43	Group V	1242	1289	gibberellin-responsive
MaSBP-43	Group V	1425	1472	gibberellin-responsive
MaSBP-43	Group V	89	135	low-temperature responsive
MaSBP-43	Group V	511	557	low-temperature responsive
MaSBP-43	Group V	142	188	light responsive
MaSBP-43	Group V	575	621	light responsive
MaSBP-43	Group V	1597	1644	endosperm expression
MaSBP-44	Group VI	451	498	gibberellin-responsive
MaSBP-44	Group VI	1600	1649	light responsive
MaSBP-44	Group VI	1815	1865	light responsive
MaSBP-44	Group VI	196	245	light responsive
MaSBP-44	Group VI	1739	1785	light responsive
MaSBP-44	Group VI	153	199	light responsive
MaSBP-44	Group VI	112	158	light responsive
MaSBP-44	Group VI	42	88	meristem expression
MaSBP-44	Group VI	1919	1965	meristem expression
MaSBP-44	Group VI	1896	1943	light responsive
MaSBP-44	Group VI	1335	1384	light responsive
MaSBP-44	Group VI	1862	1911	salicylic acid responsive
MaSBP-45	Group II	19	65	light responsive
MaSBP-45	Group II	650	696	light responsive
MaSBP-45	Group II	1759	1805	auxin-responsive
MaSBP-45	Group II	1423	1469	light responsive
MaSBP-45	Group II	486	533	gibberellin-responsive
MaSBP-45	Group II	1918	1963	MeJA-responsive
MaSBP-45	Group II	907	959	light responsive
MaSBP-45	Group II	911	957	light responsive
MaSBP-45	Group II	911	957	abscisic acid responsive
MaSBP-45	Group II	912	957	abscisic acid responsive
MaSBP-45	Group II	96	145	salicylic acid responsive
MaSBP-45	Group II	782	831	salicylic acid responsive
MaSBP-45	Group II	76	123	auxin responsive
MaSBP-45	Group II	784	835	protein binding site
MaSBP-45	Group II	911	957	light responsive
MaSBP-45	Group II	1433	1479	light responsive
MaSBP-45	Group II	267	313	light responsive
MaSBP-45	Group II	931	980	zein metabolism regulation
MaSBP-45	Group II	825	872	endosperm expression
MaSBP-46	Group V	1611	1658	gibberellin-responsive
MaSBP-46	Group V	447	493	light responsive
MaSBP-46	Group V	1060	1106	light responsive
MaSBP-46	Group V	83	130	light responsive
MaSBP-46	Group V	1200	1246	light responsive
MaSBP-46	Group V	138	184	light responsive
MaSBP-46	Group V	1977	2023	light responsive
MaSBP-46	Group V	1158	1207	light responsive
MaSBP-46	Group V	1651	1699	light responsive
MaSBP-46	Group V	447	493	light responsive
MaSBP-46	Group V	1442	1488	light responsive
MaSBP-46	Group V	397	446	abscisic acid responsive
MaSBP-46	Group V	447	493	abscisic acid responsive
MaSBP-46	Group V	448	493	abscisic acid responsive
MaSBP-46	Group V	1443	1488	abscisic acid responsive
MaSBP-46	Group V	1834	1883	defense and stress responsive
MaSBP-46	Group V	1150	1196	drought-inducibility
MaSBP-46	Group V	1481	1527	drought-inducibility
MaSBP-46	Group V	1702	1748	drought-inducibility
MaSBP-46	Group V	242	291	salicylic acid responsive
MaSBP-47	Group IV	627	673	light responsive
MaSBP-47	Group IV	822	868	meristem expression
MaSBP-47	Group IV	1432	1477	MeJA-responsive
MaSBP-47	Group IV	1243	1292	salicylic acid responsive
MaSBP-47	Group IV	1033	1079	light responsive
MaSBP-47	Group IV	1379	1426	light responsive
MaSBP-47	Group IV	1839	1885	low-temperature responsive
MaSBP-47	Group IV	636	686.5	flavonoid biosynthetic genes regulation
MaSBP-47	Group IV	1259	1309	circadian control
MaSBP-48	Group VI	178	225	gibberellin-responsive
MaSBP-48	Group VI	894	945	light responsive
MaSBP-48	Group VI	817	862	MeJA-responsive
MaSBP-48	Group VI	1714	1759	MeJA-responsive
MaSBP-48	Group VI	1896	1941	MeJA-responsive
MaSBP-48	Group VI	733	778	MeJA-responsive
MaSBP-48	Group VI	722	768	light responsive
MaSBP-48	Group VI	1464	1510	light responsive
MaSBP-48	Group VI	1506	1552	light responsive
MaSBP-48	Group VI	901	948	light responsive
MaSBP-48	Group VI	905	955	light responsive
MaSBP-48	Group VI	1158	1204	drought-inducibility
MaSBP-48	Group VI	1988	2034	drought-inducibility
MaSBP-49	Group I	741	788	light responsive
MaSBP-49	Group I	160	208	light responsive
MaSBP-49	Group I	998	1047	abscisic acid responsive
MaSBP-49	Group I	1938	1984	light responsive
MaSBP-49	Group I	856	907	light responsive
MaSBP-49	Group I	431	476	MeJA-responsive
MaSBP-49	Group I	1767	1814	light responsive
MaSBP-49	Group I	1068	1115	gibberellin-responsive
MaSBP-50	Group VI	1484	1530	light responsive
MaSBP-50	Group VI	1510	1557	auxin responsive
MaSBP-50	Group VI	1593	1642	zein metabolism regulation
MaSBP-50	Group VI	847	895	seed-specific regulation
MaSBP-50	Group VI	1348	1395	gibberellin-responsive
MaSBP-50	Group VI	1434	1479	abscisic acid responsive
MaSBP-50	Group VI	914	968	light responsive
MaSBP-50	Group VI	780	828	light responsive
MaSBP-50	Group VI	901	948	gibberellin-responsive
MaSBP-50	Group VI	1909	1955	meristem expression
MaSBP-50	Group VI	1266	1311	MeJA-responsive
MaSBP-50	Group VI	239	285	light responsive
MaSBP-50	Group VI	1846	1892	drought-inducibility
MaSBP-51	Group V	1137	1183	meristem expression
MaSBP-51	Group V	1591	1637	meristem expression
MaSBP-51	Group V	446	492	drought-inducibility
MaSBP-51	Group V	807	855	light responsive
MaSBP-51	Group V	1660	1707	gibberellin-responsive
MaSBP-51	Group V	1851	1897	light responsive
MaSBP-51	Group V	435	482	endosperm expression
MaSBP-51	Group V	48	94	light responsive
MaSBP-51	Group V	815	861	light responsive
MaSBP-52	Group VI	1966	2015	light responsive
MaSBP-52	Group VI	543	590	light responsive
MaSBP-52	Group VI	1914	1960	light responsive
MaSBP-52	Group VI	255	300	abscisic acid responsive
MaSBP-52	Group VI	963	1008	abscisic acid responsive
MaSBP-52	Group VI	1080	1125	abscisic acid responsive
MaSBP-52	Group VI	1290	1335	abscisic acid responsive
MaSBP-52	Group VI	1957	2004	endosperm expression
MaSBP-52	Group VI	91	137	light responsive
MaSBP-52	Group VI	577	622	MeJA-responsive
MaSBP-52	Group VI	620	665	MeJA-responsive
MaSBP-52	Group VI	1222	1267	MeJA-responsive
MaSBP-52	Group VI	1255	1300	MeJA-responsive
MaSBP-52	Group VI	1343	1389	auxin-responsive
MaSBP-52	Group VI	1935	1981	drought-inducibility
MaSBP-52	Group VI	429	478	salicylic acid responsive
MaSBP-53	Group II	1852	1899	gibberellin-responsive
MaSBP-53	Group II	175	222	light responsive
MaSBP-53	Group II	1595	1646	light responsive
MaSBP-53	Group II	1732	1777	MeJA-responsive
MaSBP-53	Group II	573	619	light responsive
MaSBP-53	Group II	988	1034	light responsive
MaSBP-53	Group II	291	336	MeJA-responsive
MaSBP-53	Group II	1408	1454	light responsive
MaSBP-53	Group II	992	1037	abscisic acid responsive
MaSBP-53	Group II	1062	1107	abscisic acid responsive
MaSBP-53	Group II	893	942	light responsive
MaSBP-54	Group V	413	462	light responsive
MaSBP-54	Group V	298	343	abscisic acid responsive
MaSBP-54	Group V	660	706	abscisic acid responsive
MaSBP-54	Group V	661	706	abscisic acid responsive
MaSBP-54	Group V	247	292	MeJA-responsive
MaSBP-54	Group V	702	748	meristem expression
MaSBP-54	Group V	321	367	auxin-responsive
MaSBP-54	Group V	660	706	light responsive
MaSBP-54	Group V	16	65	zein metabolism regulation
MaSBP-54	Group V	585	631	light responsive
MaSBP-54	Group V	1355	1401	light responsive
MaSBP-54	Group V	1753	1799	light responsive
MaSBP-54	Group V	563	612	light responsive
MaSBP-54	Group V	552	598	light responsive
MaSBP-54	Group V	660	706	light responsive
MaSBP-55	Group I	742	791	salicylic acid responsive
MaSBP-55	Group I	1989	2038	salicylic acid responsive
MaSBP-55	Group I	398	447	defense and stress responsive
MaSBP-55	Group I	247	296	abscisic acid responsive
MaSBP-55	Group I	250	295	abscisic acid responsive
MaSBP-55	Group I	856	901	abscisic acid responsive
MaSBP-55	Group I	1272	1321	abscisic acid responsive
MaSBP-55	Group I	1275	1320	abscisic acid responsive
MaSBP-55	Group I	1629	1674	abscisic acid responsive
MaSBP-55	Group I	1799	1844	MeJA-responsive
MaSBP-55	Group I	539	585	light responsive
MaSBP-55	Group I	169	215	light responsive
MaSBP-55	Group I	879	925	light responsive
MaSBP-55	Group I	1981	2028	gibberellin-responsive
MaSBP-55	Group I	1022	1067	MeJA-responsive
MaSBP-55	Group I	249	295	light responsive
MaSBP-55	Group I	1271	1322	light responsive
MaSBP-55	Group I	100	149	zein metabolism regulation
MaSBP-56	Group V	430	475	MeJA-responsiveness
MaSBP-56	Group V	7	53	meristem expression
MaSBP-56	Group V	73	119	meristem expression
MaSBP-56	Group V	836	885	salicylic acid responsiveness
MaSBP-56	Group V	1747	1795	module for light response
MaSBP-56	Group V	159	204	MeJA-responsiveness
MaSBP-56	Group V	1138	1188	light responsive
MaSBP-56	Group V	1142	1190	light responsive
MaSBP-56	Group V	1130	1175	abscisic acid responsive
MaSBP-56	Group V	1622	1667	abscisic acid responsive
MaSBP-56	Group V	199	245	light responsive
MaSBP-56	Group V	0	46	light responsive
MaSBP-56	Group V	164	209	MeJA-responsiveness
MaSBP-56	Group V	743	792	salicylic acid responsiveness
MaSBP-56	Group V	435	480	MeJA-responsiveness
MaSBP-56	Group V	1688	1737	light responsive
MaSBP-56	Group V	1135	1181	light responsive
MaSBP-56	Group V	1627	1673	light responsive
MaSBP-56	Group V	838	884	light responsive
MaSBP-57	Group II	677	724	gibberellin-responsive
MaSBP-57	Group II	596	641	MeJA-responsive
MaSBP-57	Group II	1223	1270	light responsive element
MaSBP-57	Group II	1225	1271	light responsive element
MaSBP-57	Group II	1083	1132	zein metabolism regulation
MaSBP-57	Group II	1802	1849	light responsive
MaSBP-57	Group II	1024	1070	auxin-responsive
MaSBP-57	Group II	518	564	meristem expression
MaSBP-57	Group II	1004	1050	meristem expression
MaSBP-57	Group II	340	387	gibberellin-responsive
MaSBP-57	Group II	601	646	MeJA-responsive
MaSBP-57	Group II	787	836	circadian control
MaSBP-57	Group II	1427	1473	light responsive
MaSBP-57	Group II	1303	1350	light responsive
MaSBP-57	Group II	988	1034	light responsive
MaSBP-57	Group II	1830	1879	zein metabolism regulation
MaSBP-57	Group II	1336	1383	gibberellin-responsive
MaSBP-57	Group II	1765	1812	gibberellin-responsive
MaSBP-57	Group II	603	652	salicylic acid responsive
MaSBP-57	Group II	74	120	light responsive
