# Supplementary material for: Genome-wide identification of the SBP-box gene family in banana and functional characterization of MaSBP17 as a negative regulator of fruit ripening
Source: Front Plant Sci. 2026 Jul 2;17:1879074. doi: 10.3389/fpls.2026.1879074 (PMC13372982; doi:10.3389/fpls.2026.1879074)
Supplement: Supplementary file 2 [file Table2.xlsx]

## Sheet: Table S2
Group	Total Elements	Top 1 (Count/%)	Top 2 (Count/%)	Top 3 (Count/%)	Top 4 (Count/%)	Top 5 (Count/%)
Group I	321	light responsive(153/59.77％)	MeJA-responsive(60/23.44％)	abscisic acid responsive(43/16.80％)	gibberellin-responsive(17/6.64％)	salicylic acid responsive(10/3.91％)
Group II	328	light responsive(151/58.98％)	abscisic acid responsive(41/16.02％)	MeJA-responsive(36/14.06％)	gibberellin-responsive(18/7.03％)	drought-inducibility(17/6.64％)
Group III	141	light responsive(54/21.09％)	MeJA-responsive(36/14.06％)	abscisic acid responsive(20/7.81％)	auxin-responsive(7/2.73％)	meristem expression(6/2.34％)
Group IV	210	light responsive(85/33.20％)	MeJA-responsive(38/14.84％)	abscisic acid responsive(37/14.45％)	auxin-responsive(10/3.91％)	drought-inducibility(7/2.73％)
Group V	253	light responsive(125/48.83％)	abscisic acid responsive(27/10.55％)	gibberellin-responsive(18/7.03％)	MeJA-responsive(14/5.47％)	meristem expression(14/5.47％)
Group VI	256	light responsive(121/47.27％)	MeJA-responsive(48/18.75％)	abscisic acid responsive(19/7.42％)	gibberellin-responsive(16/6.25％)	drought-inducibility(11/4.30％)
