# Supplementary material for: Genome-wide identification of the SBP-box gene family in banana and functional characterization of MaSBP17 as a negative regulator of fruit ripening
Source: Front Plant Sci. 2026 Jul 2;17:1879074. doi: 10.3389/fpls.2026.1879074 (PMC13372982; doi:10.3389/fpls.2026.1879074)
Supplement: Supplementary file 3 [file Table3.xlsx]

## Sheet: Table S3
Gene ID	Gene ID	pulp_day0_FPKM	peel_day0_FPKM	pulp_ethephon_day1_FPKM	peel_ethephon_day1_FPKM	pulp_ethephon_day3_FPKM	peel_ethephon_day3_FPKM	pulp_ethephon_day5_FPKM	peel_ethephon_day5_FPKM	pulp_1-MCP_day3_FPKM	peel_1-MCP_day3_FPKM	pulp_1-MCP_day5_FPKM	peel_1-MCP_day5_FPKM	FC_pulp_ethephon_day1_vs_pulp_day0	FC_peel_ethephon_day1_vs_peel_day0	FC_pulp_ethephon_day3_vs_pulp_day0	FC_peel_ethephon_day3_vs_peel_day0	FC_pulp_ethephon_day5_vs_pulp_day0	FC_peel_ethephon_day5_vs_peel_day0	FC_pulp_1-MCP_day3_vs_pulp_day0	FC_peel_1-MCP_day3_vs_peel_day0	FC_pulp_1-MCP_day5_vs_pulp_day0	FC_peel_1-MCP_day5_vs_peel_day0	log2FC_pulp_ethephon_day1_vs_pulp_day0	log2FC_peel_ethephon_day1_vs_peel_day0	log2FC_pulp_ethephon_day3_vs_pulp_day0	log2FC_peel_ethephon_day3_vs_peel_day0	log2FC_pulp_ethephon_day5_vs_pulp_day0	log2FC_peel_ethephon_day5_vs_peel_day0	log2FC_pulp_1-MCP_day3_vs_pulp_day0	log2FC_peel_1-MCP_day3_vs_peel_day0	log2FC_pulp_1-MCP_day5_vs_pulp_day0	log2FC_peel_1-MCP_day5_vs_peel_day0
Macma4_01_g04120	MaSBP-1	50.7133	18.13	22.6533	13.6467	25.54	33.1767	10.1367	10.6433	42.4433	11.56	30.43	11.5233	0.446694	0.752712	0.503615	1.82993	0.199882	0.587056	0.836927	0.637617	0.600039	0.635595	-1.16264	-0.40983	-0.989607	0.87179	-2.32278	-0.768429	-0.256827	-0.649238	-0.736871	-0.653821
Macma4_01_g26640	MaSBP-2	0.0466667	0.0366667	NA	NA	0.0133333	NA	NA	NA	0.03	0.0133333	0.03	0.0133333	#VALUE!	#VALUE!	0.285714	#VALUE!	#VALUE!	#VALUE!	0.642857	0.363636	0.642857	0.363636	#VALUE!	#VALUE!	-1.80735	#VALUE!	#VALUE!	#VALUE!	-0.63743	-1.45943	-0.63743	-1.45943
Macma4_02_g05270	MaSBP-3	4.45	8.43667	14.4667	8.34667	14.5767	10.3733	18.2133	13.0267	15.8867	16.75	18.29	16.4367	3.25094	0.989332	3.27566	1.22955	4.09288	1.54405	3.57004	1.98538	4.11011	1.94824	1.70086	-0.0154729	1.71178	0.298135	2.03312	0.626723	1.83594	0.989416	2.03918	0.962173
Macma4_02_g06500	MaSBP-4	46.6833	50.4667	51.13	63.9233	9.11	27.39	1.89667	17.7133	13.51	51.0367	10.8367	35.0733	1.09525	1.26664	0.195145	0.542734	0.0406283	0.350991	0.289397	1.01129	0.232131	0.69498	0.131262	0.341012	-2.35738	-0.881682	-4.62137	-1.5105	-1.78888	0.0162033	-2.10699	-0.524956
Macma4_02_g09590	MaSBP-5	1.10333	7.24667	0.163333	1.86667	0.233333	1.53667	0.0133333	2.59	6.96667	26.93	4.77667	20.7233	0.148036	0.25759	0.21148	0.212052	0.0120846	0.357406	6.3142	3.71619	4.32931	2.85971	-2.75598	-1.95685	-2.2414	-2.23751	-6.37069	-1.48437	2.6586	1.89382	2.11414	1.51587
Macma4_02_g15410	MaSBP-6	NA	NA	NA	NA	0.0133333	NA	NA	NA	NA	NA	NA	NA	#VALUE!	#VALUE!	#VALUE!	#VALUE!	#VALUE!	#VALUE!	#VALUE!	#VALUE!	#VALUE!	#VALUE!	#VALUE!	#VALUE!	#VALUE!	#VALUE!	#VALUE!	#VALUE!	#VALUE!	#VALUE!	#VALUE!	#VALUE!
Macma4_03_g00660	MaSBP-7	NA	NA	NA	NA	NA	NA	NA	NA	NA	NA	NA	NA	#VALUE!	#VALUE!	#VALUE!	#VALUE!	#VALUE!	#VALUE!	#VALUE!	#VALUE!	#VALUE!	#VALUE!	#VALUE!	#VALUE!	#VALUE!	#VALUE!	#VALUE!	#VALUE!	#VALUE!	#VALUE!	#VALUE!	#VALUE!
Macma4_03_g05540	MaSBP-8	0.0266667	0.213333	NA	NA	NA	NA	NA	0.00666667	0.0566667	0.233333	0.01	0.0933333	#VALUE!	#VALUE!	#VALUE!	#VALUE!	#VALUE!	0.03125	2.125	1.09375	0.375	0.4375	#VALUE!	#VALUE!	#VALUE!	#VALUE!	#VALUE!	-5	1.08746	0.129283	-1.41504	-1.19265
Macma4_03_g09270	MaSBP-9	1.43	10.4367	3.33667	2.5	2.61	3.95333	2.22667	4.46333	4.60667	19.36	6.43	14.4967	2.33333	0.23954	1.82517	0.378793	1.55711	0.427659	3.22145	1.855	4.4965	1.38901	1.22239	-2.06166	0.868035	-1.40052	0.63887	-1.22547	1.68771	0.891418	2.1688	0.47406
Macma4_03_g11410	MaSBP-10	0.43	0.67	0.553333	0.633333	0.146667	0.466667	0.03	0.233333	0.256667	0.933333	0.266667	0.643333	1.28682	0.945274	0.341085	0.696517	0.0697674	0.348259	0.596899	1.39303	0.620155	0.960199	0.363812	-0.0811961	-1.5518	-0.521769	-3.8413	-1.52177	-0.744441	0.478231	-0.689299	-0.0585947
Macma4_03_g18590	MaSBP-11	NA	NA	NA	NA	0.0333333	NA	0.04	NA	NA	0.07	0.0333333	0.0333333	#VALUE!	#VALUE!	#VALUE!	#VALUE!	#VALUE!	#VALUE!	#VALUE!	#VALUE!	#VALUE!	#VALUE!	#VALUE!	#VALUE!	#VALUE!	#VALUE!	#VALUE!	#VALUE!	#VALUE!	#VALUE!	#VALUE!	#VALUE!
Macma4_03_g26570	MaSBP-12	NA	NA	0.01	0.02	0.0166667	0.00666667	0.126667	NA	0.0366667	0.05	0.0466667	0.00666667	#VALUE!	#VALUE!	#VALUE!	#VALUE!	#VALUE!	#VALUE!	#VALUE!	#VALUE!	#VALUE!	#VALUE!	#VALUE!	#VALUE!	#VALUE!	#VALUE!	#VALUE!	#VALUE!	#VALUE!	#VALUE!	#VALUE!	#VALUE!
Macma4_03_g27220	MaSBP-13	9.96	31.2	23.0667	14.3567	21.2333	25.1	24.39	25.1067	32.4467	45.0967	39.4667	49.45	2.31593	0.46015	2.13186	0.804487	2.4488	0.804701	3.2577	1.44541	3.96252	1.58494	1.21159	-1.11983	1.09211	-0.313859	1.29207	-0.313476	1.70385	0.531475	1.98642	0.664424
Macma4_03_g30390	MaSBP-14	1.82	5.90333	1.70333	1.47667	0.436667	0.993333	0.57	1.44333	4.59	6.24333	3.98667	4.01333	0.935897	0.250141	0.239927	0.168267	0.313187	0.244495	2.52198	1.05759	2.19048	0.679842	-0.0955777	-1.99919	-2.05933	-2.57118	-1.6749	-2.03213	1.33456	0.0807867	1.13124	-0.556729
Macma4_04_g01510	MaSBP-15	NA	NA	NA	NA	NA	NA	NA	NA	NA	NA	NA	NA	#VALUE!	#VALUE!	#VALUE!	#VALUE!	#VALUE!	#VALUE!	#VALUE!	#VALUE!	#VALUE!	#VALUE!	#VALUE!	#VALUE!	#VALUE!	#VALUE!	#VALUE!	#VALUE!	#VALUE!	#VALUE!	#VALUE!	#VALUE!
Macma4_04_g04150	MaSBP-16	0.93	0.11	0.06	0.0666667	0.03	0.03	NA	0.123333	1.58	1.06667	0.876667	0.756667	0.0645161	0.606061	0.0322581	0.272727	#VALUE!	1.12121	1.69892	9.69697	0.942652	6.87879	-3.9542	-0.722466	-4.9542	-1.87447	#VALUE!	0.165059	0.764622	3.27753	-0.0852023	2.78215
Macma4_04_g05990	MaSBP-17	0.65	2.81333	0.206667	0.766667	0.0766667	0.22	0.01	0.406667	0.976667	1.86333	0.496667	1.40667	0.317949	0.272512	0.117949	0.0781991	0.0153846	0.14455	1.50256	0.662322	0.764103	0.5	-1.65313	-1.87561	-3.08377	-3.67671	-6.02237	-2.79036	0.587427	-0.594395	-0.388162	-1
Macma4_04_g13010	MaSBP-18	1.28333	1.97	0.84	1.72	0.28	1.31333	0.236667	2	2.78	3.37333	2.90333	3.25667	0.654545	0.873096	0.218182	0.666667	0.184416	1.01523	2.16623	1.71235	2.26234	1.65313	-0.611435	-0.195787	-2.1964	-0.584963	-2.43897	0.0218044	1.11519	0.775979	1.17781	0.7252
Macma4_04_g18310	MaSBP-19	0.483333	0.223333	0.513333	0.38	0.166667	0.0833333	0.123333	0.53	1.65667	1.18667	1.05	0.736667	1.06207	1.70149	0.344828	0.373134	0.255172	2.37313	3.42759	5.31343	2.17241	3.29851	0.0868775	0.766801	-1.53605	-1.42223	-1.97046	1.24679	1.77719	2.40964	1.1193	1.72181
Macma4_04_g29160	MaSBP-20	NA	1.15	0.0233333	0.21	0.0966667	0.62	0.04	0.406667	0.406667	0.78	0.05	0.963333	#VALUE!	0.182609	#VALUE!	0.53913	#VALUE!	0.353623	#VALUE!	0.678261	#VALUE!	0.837681	#VALUE!	-2.45317	#VALUE!	-0.891294	#VALUE!	-1.49972	#VALUE!	-0.560088	#VALUE!	-0.255527
Macma4_04_g32230	MaSBP-21	0.773333	0.0466667	0.806667	NA	0.286667	0	0.186667	0	2.43333	NA	0.74	NA	1.0431	#VALUE!	0.37069	0	0.241379	0	3.14655	#VALUE!	0.956897	#VALUE!	0.0608822	#VALUE!	-1.43172	#NUM!	-2.05063	#NUM!	1.65377	#VALUE!	-0.0635651	#VALUE!
Macma4_04_g33280	MaSBP-22	NA	NA	NA	NA	NA	NA	NA	NA	NA	NA	NA	NA	#VALUE!	#VALUE!	#VALUE!	#VALUE!	#VALUE!	#VALUE!	#VALUE!	#VALUE!	#VALUE!	#VALUE!	#VALUE!	#VALUE!	#VALUE!	#VALUE!	#VALUE!	#VALUE!	#VALUE!	#VALUE!	#VALUE!	#VALUE!
Macma4_04_g35760	MaSBP-23	NA	0.643333	NA	NA	NA	0.0533333	NA	NA	NA	0.323333	NA	0.296667	#VALUE!	#VALUE!	#VALUE!	0.0829016	#VALUE!	#VALUE!	#VALUE!	0.502591	#VALUE!	0.46114	#VALUE!	#VALUE!	#VALUE!	-3.59246	#VALUE!	#VALUE!	#VALUE!	-0.992544	#VALUE!	-1.11672
Macma4_04_g42180	MaSBP-24	4.12667	8.95333	6.35	5.7	1.41667	0.296667	0.02	0.316667	8.31667	7.19	6.16	8.17	1.53877	0.636634	0.343296	0.0331348	0.00484653	0.0353686	2.01535	0.803053	1.49273	0.912509	0.62178	-0.651463	-1.54248	-4.91551	-7.68883	-4.82139	1.01103	-0.316433	0.577953	-0.132089
Macma4_05_g13770	MaSBP-25	NA	0.0233333	0.0766667	0.143333	0.11	0.313333	0.143333	0.22	0.113333	0.133333	0.153333	0.0533333	#VALUE!	6.14286	#VALUE!	13.4286	#VALUE!	9.42857	#VALUE!	5.71429	#VALUE!	2.28571	#VALUE!	2.61891	#VALUE!	3.74723	#VALUE!	3.23704	#VALUE!	2.51457	#VALUE!	1.19265
Macma4_05_g25410	MaSBP-26	0.35	3.26	0.41	0.866667	0.123333	0.336667	0.106667	0.503333	0.506667	2.32333	0.45	1.63	1.17143	0.265849	0.352381	0.103272	0.304762	0.154397	1.44762	0.712679	1.28571	0.5	0.228269	-1.91132	-1.50479	-3.27548	-1.71425	-2.69529	0.533682	-0.488676	0.36257	-1
Macma4_05_g25680	MaSBP-27	5.34	18.62	11.8633	15.45	17.3067	19.8833	13.9833	22.3933	15.62	19.44	18.4233	23.6367	2.2216	0.829753	3.24095	1.06785	2.6186	1.20265	2.92509	1.04404	3.45006	1.26942	1.1516	-0.269246	1.69642	0.0947066	1.3888	0.266216	1.54848	0.0621751	1.78662	0.344174
Macma4_05_g26050	MaSBP-28	0.563333	1.81	0.9	0.44	0.23	0.293333	0.226667	0.483333	2.05333	1.54333	1.70333	1.49	1.59763	0.243094	0.408284	0.162063	0.402367	0.267035	3.64497	0.85267	3.02367	0.823204	0.675936	-2.04041	-1.29235	-2.62538	-1.31342	-1.9049	1.86591	-0.22994	1.5963	-0.280677
Macma4_05_g28440	MaSBP-29	1.36	1.77	1.67	1.76667	0.55	0.7	0.47	1.02667	1.39	1.47333	1.17667	1.40333	1.22794	0.998117	0.404412	0.39548	0.345588	0.580038	1.02206	0.832392	0.865196	0.792844	0.296241	-0.0027195	-1.3061	-1.33832	-1.53287	-0.785782	0.0314782	-0.264665	-0.208901	-0.334892
Macma4_05_g30460	MaSBP-30	0.08	0.616667	0.343333	0.56	0.13	0.226667	0.216667	0.766667	0.463333	0.68	0.876667	0.693333	4.29167	0.908108	1.625	0.367568	2.70833	1.24324	5.79167	1.1027	10.9583	1.12432	2.10154	-0.139064	0.70044	-1.44392	1.43741	0.314109	2.53398	0.141044	3.45396	0.169058
Macma4_05_g30840	MaSBP-31	2.8	11.4733	5.59333	4.80667	4.93333	7.79667	4.48667	9.34	7.28333	11.0367	8.40667	11.28	1.99762	0.418942	1.7619	0.679547	1.60238	0.814062	2.60119	0.961941	3.00238	0.983149	0.998281	-1.25518	0.817136	-0.557355	0.680217	-0.29679	1.37917	-0.0559801	1.58611	-0.0245175
Macma4_06_g07880	MaSBP-32	0.02	NA	NA	NA	0.02	NA	NA	0.0166667	NA	NA	NA	NA	#VALUE!	#VALUE!	1	#VALUE!	#VALUE!	#VALUE!	#VALUE!	#VALUE!	#VALUE!	#VALUE!	#VALUE!	#VALUE!	0	#VALUE!	#VALUE!	#VALUE!	#VALUE!	#VALUE!	#VALUE!	#VALUE!
Macma4_06_g23880	MaSBP-33	0.0466667	0.0533333	NA	0.0466667	0.0566667	NA	0.02	0.04	0.0766667	0.103333	0.02	0.13	#VALUE!	0.875	1.21429	#VALUE!	0.428571	0.75	1.64286	1.9375	0.428571	2.4375	#VALUE!	-0.192645	0.280108	#VALUE!	-1.22239	-0.415037	0.716207	0.954196	-1.22239	1.2854
Macma4_06_g30570	MaSBP-34	NA	0.0366667	NA	NA	NA	NA	NA	NA	0.0666667	0.276667	0.0333333	0.2	#VALUE!	#VALUE!	#VALUE!	#VALUE!	#VALUE!	#VALUE!	#VALUE!	7.54545	#VALUE!	5.45455	#VALUE!	#VALUE!	#VALUE!	#VALUE!	#VALUE!	#VALUE!	#VALUE!	2.91561	#VALUE!	2.44746
Macma4_06_g39570	MaSBP-35	0.193333	2.41333	1.07667	6.48667	0.68	2.02667	0.293333	2.04	0.47	1.51	0.506667	1.34	5.56897	2.68785	3.51724	0.839779	1.51724	0.845304	2.43103	0.625691	2.62069	0.555249	2.47741	1.42645	1.81444	-0.251918	0.601451	-0.242458	1.28157	-0.676479	1.38995	-0.848794
Macma4_07_g02010	MaSBP-36	0.43	0.603333	0.203333	0.22	0.07	0.133333	0.0833333	0.46	0.346667	0.376667	0.45	0.36	0.472868	0.364641	0.162791	0.220994	0.193798	0.762431	0.806202	0.624309	1.04651	0.596685	-1.08049	-1.45545	-2.61891	-2.17792	-2.36737	-0.391321	-0.310788	-0.679667	0.0655883	-0.744958
Macma4_07_g02800	MaSBP-37	NA	NA	NA	0.0466667	0.09	NA	NA	0.0433333	NA	0.0533333	NA	NA	#VALUE!	#VALUE!	#VALUE!	#VALUE!	#VALUE!	#VALUE!	#VALUE!	#VALUE!	#VALUE!	#VALUE!	#VALUE!	#VALUE!	#VALUE!	#VALUE!	#VALUE!	#VALUE!	#VALUE!	#VALUE!	#VALUE!	#VALUE!
Macma4_07_g05150	MaSBP-38	0.0666667	0.293333	NA	0.476667	0.0433333	0.236667	0.0166667	0.233333	NA	1.19667	NA	1.29	#VALUE!	1.625	0.65	0.806818	0.25	0.795455	#VALUE!	4.07955	#VALUE!	4.39773	#VALUE!	0.70044	-0.621488	-0.309684	-2	-0.330149	#VALUE!	2.02841	#VALUE!	2.13676
Macma4_07_g23410	MaSBP-39	0.326667	0.253333	0.223333	0.363333	0.146667	0.226667	0.09	0.1	0.486667	1.12333	0.12	0.563333	0.683673	1.43421	0.44898	0.894737	0.27551	0.394737	1.4898	4.43421	0.367347	2.22368	-0.548621	0.520257	-1.15528	-0.160465	-1.85982	-1.34104	0.575115	2.14868	-1.44478	1.15295
Macma4_07_g23520	MaSBP-40	4.74333	9.91	5.24667	4.77	6.37	6.11333	7.45667	8.83667	9.11667	9.54333	9.97	12.2633	1.10611	0.481332	1.34294	0.616885	1.57203	0.891692	1.922	0.963	2.1019	1.23747	0.1455	-1.0549	0.425392	-0.696926	0.65263	-0.165383	0.942605	-0.0543918	1.07169	0.307394
Macma4_07_g25950	MaSBP-41	0.78	4.95	1.76	5.48	6.66	9.71	6.27333	10.16	1.52667	5.24667	1.78667	5.39333	2.25641	1.10707	8.53846	1.96162	8.04274	2.05253	1.95726	1.05993	2.2906	1.08956	1.17403	0.146747	3.09398	0.972043	3.00769	1.0374	0.968839	0.0839726	1.19572	0.123749
Macma4_08_g17020	MaSBP-42	0.716667	0.746667	0.29	0.446667	0.24	0.23	0.55	0.383333	0.413333	0.313333	0.49	0.546667	0.404651	0.598214	0.334884	0.308036	0.767442	0.513393	0.576744	0.419643	0.683721	0.732143	-1.30525	-0.741266	-1.57827	-1.69883	-0.381871	-0.961865	-0.793997	-1.25277	-0.548521	-0.449803
Macma4_08_g25240	MaSBP-43	0.33	2.54	1.28	2.04333	0.92	1.25667	0.946667	2.47333	2.24	3.18	2.15667	2.00667	3.87879	0.804462	2.78788	0.494751	2.86869	0.973753	6.78788	1.25197	6.53535	0.790026	1.95561	-0.313904	1.47917	-1.01523	1.52039	-0.0383718	2.76296	0.324198	2.70827	-0.340028
Macma4_08_g27110	MaSBP-44	0.12	0.75	0.193333	0.24	0.0966667	0.126667	0.04	0.143333	0.44	1.19667	0.483333	0.77	1.61111	0.32	0.805556	0.168889	0.333333	0.191111	3.66667	1.59556	4.02778	1.02667	0.688056	-1.64386	-0.311944	-2.56585	-1.58496	-2.38752	1.87447	0.674059	2.00998	0.0379679
Macma4_09_g01380	MaSBP-45	NA	0.0433333	NA	NA	NA	NA	NA	NA	0.0166667	NA	NA	NA	#VALUE!	#VALUE!	#VALUE!	#VALUE!	#VALUE!	#VALUE!	#VALUE!	#VALUE!	#VALUE!	#VALUE!	#VALUE!	#VALUE!	#VALUE!	#VALUE!	#VALUE!	#VALUE!	#VALUE!	#VALUE!	#VALUE!	#VALUE!
Macma4_09_g14330	MaSBP-46	3.05667	14.8067	4.50333	4.23	1.21667	5.11667	1.29333	7.75333	6.76333	17.46	6.28667	10.7633	1.47328	0.285682	0.398037	0.345565	0.423119	0.523638	2.21265	1.1792	2.05671	0.726925	0.559034	-1.80752	-1.32903	-1.53297	-1.24087	-0.933358	1.14578	0.237807	1.04034	-0.460122
Macma4_09_g17480	MaSBP-47	0.58	2.48	0.563333	0.213333	0.226667	0.306667	0.183333	0.693333	1.16667	1.99	1.58333	1.78667	0.971264	0.0860215	0.390805	0.123656	0.316092	0.27957	2.01149	0.802419	2.72989	0.72043	-0.0420641	-3.53916	-1.35548	-3.0156	-1.66158	-1.83872	1.00827	-0.317572	1.44884	-0.47307
Macma4_09_g19220	MaSBP-48	0.203333	0.746667	0.146667	0.35	0.246667	0.55	0.436667	0.44	0.26	1.04333	0.23	0.4	0.721311	0.46875	1.21311	0.736607	2.14754	0.589286	1.27869	1.39732	1.13115	0.535714	-0.471306	-1.09311	0.278716	-0.441033	1.10269	-0.762961	0.354665	0.482664	0.177787	-0.900464
Macma4_09_g21270	MaSBP-49	0.106667	0.0233333	0.04	0.133333	0.943333	0.216667	0.963333	0.263333	0.0633333	0.0766667	0.0633333	0.0233333	0.375	5.71429	8.84375	9.28571	9.03125	11.2857	0.59375	3.28571	0.59375	1	-1.41504	2.51457	3.14466	3.21501	3.17493	3.49643	-0.752072	1.71621	-0.752072	0
Macma4_09_g24190	MaSBP-50	NA	NA	NA	NA	NA	NA	NA	NA	NA	NA	0.0233333	NA	#VALUE!	#VALUE!	#VALUE!	#VALUE!	#VALUE!	#VALUE!	#VALUE!	#VALUE!	#VALUE!	#VALUE!	#VALUE!	#VALUE!	#VALUE!	#VALUE!	#VALUE!	#VALUE!	#VALUE!	#VALUE!	#VALUE!	#VALUE!
Macma4_09_g25000	MaSBP-51	0.41	1.65333	0.186667	0.273333	0.106667	0.123333	0.0733333	0.193333	0.833333	3.11667	0.926667	2.01333	0.455285	0.165323	0.260163	0.0745968	0.178862	0.116935	2.03252	1.88508	2.26016	1.21774	-1.13516	-2.59664	-1.94251	-3.74474	-2.48308	-3.09622	1.02327	0.914626	1.17643	0.284208
Macma4_09_g29910	MaSBP-52	0.503333	1.44667	0.34	0.47	0.0166667	0.0333333	0.0433333	0.12	0.41	1.88667	0.536667	1.40333	0.675497	0.324885	0.0331126	0.0230415	0.0860927	0.0829493	0.81457	1.30415	1.06623	0.970046	-0.565979	-1.622	-4.91648	-5.43962	-3.53797	-3.59163	-0.29589	0.383107	0.0925121	-0.0438748
Macma4_09_g31600	MaSBP-53	0.0166667	0	0.0166667	NA	NA	NA	NA	NA	NA	NA	0.0166667	0.0133333	1	#VALUE!	#VALUE!	#VALUE!	#VALUE!	#VALUE!	#VALUE!	#VALUE!	1	#DIV/0!	0	#VALUE!	#VALUE!	#VALUE!	#VALUE!	#VALUE!	#VALUE!	#VALUE!	0	#DIV/0!
Macma4_10_g06830	MaSBP-54	0.213333	1.69	0.55	0.7	0.416667	0.763333	0.223333	0.856667	1.11333	4	0.933333	2.45667	2.57812	0.414201	1.95312	0.451677	1.04688	0.506903	5.21875	2.36686	4.375	1.45365	1.36632	-1.2716	0.965784	-1.14664	0.0660892	-0.980217	2.3837	1.24298	2.12928	0.539679
Macma4_10_g11050	MaSBP-55	NA	NA	NA	NA	NA	NA	NA	NA	NA	NA	NA	NA	#VALUE!	#VALUE!	#VALUE!	#VALUE!	#VALUE!	#VALUE!	#VALUE!	#VALUE!	#VALUE!	#VALUE!	#VALUE!	#VALUE!	#VALUE!	#VALUE!	#VALUE!	#VALUE!	#VALUE!	#VALUE!	#VALUE!	#VALUE!
Macma4_10_g27200	MaSBP-56	0.166667	1.47333	0.343333	0.463333	0.0733333	0.543333	0.0933333	0.696667	0.406667	1.08333	0.503333	0.626667	2.06	0.31448	0.44	0.368778	0.56	0.472851	2.44	0.735294	3.02	0.425339	1.04264	-1.66896	-1.18442	-1.43917	-0.836501	-1.08054	1.28688	-0.443607	1.59455	-1.23331
Macma4_11_g18990	MaSBP-57	1.21	3.18667	1.14	0.763333	0.946667	0.436667	0.78	0.566667	6.51667	3.37333	7.28333	4.32667	0.942149	0.23954	0.782369	0.137029	0.644628	0.177824	5.38567	1.05858	6.01928	1.35774	-0.0859732	-2.06166	-0.354079	-2.86744	-0.633461	-2.49148	2.42913	0.0821268	2.58959	0.441208
